# Supplementary material for: Comparative chloroplast genome analysis of Impatiens species (Balsaminaceae) in the karst area of China: insights into genome evolution and phylogenomic implications
Source: BMC Genomics. 2021 Jul 24;22:571. doi: 10.1186/s12864-021-07807-8 (PMC8310579; doi:10.1186/s12864-021-07807-8)
Supplement: Supplementary file 1 — Additional file 1: Table S1. Complete chloroplast genomes for 12 Balsaminaceae species. Table S2. Distribution of genes for 12 species in Balsaminaceae. Table S3. Genes with introns in the chloroplast genomes of newly sequenced Balsaminaceae species. Table S4. Codon content of amino acids and stop codons of Balsaminaceae species. Table S5. Comparison of long repeats among Balsaminaceae species. Table S6. Comparison of SSRs among 12 Balsaminaceae species. Table S7. The nucleotide variability (π) values of Balsaminaceae species. Table S8. GenBank accession numbers of 40 species used in phylogenetic analysis. [file 12864_2021_7807_MOESM1_ESM.zip › Supplementary Table 1.XLSX]

## Sheet: Sheet1
Table S1. Complete chloroplast genomes for 12 Balsaminaceae species
	I. chlorosepala	I. fanjingshanica	I. guizhouensis	I. linearisepala	I. loulanensis	I. stenosepala	I. alpicola	I.hawkeri	I. pritzelii	I. piufanensis	I. glandulifera	H. triflora
Accsion	MW411293	MW411294	MW411295	MW411296	MW411297	MW411298	MK937571	MN687854	MN418389	MG162586	MK358447	MG162585
Family	Balsaminaceae	Balsaminaceae	Balsaminaceae	Balsaminaceae	Balsaminaceae	Balsaminaceae	Balsaminaceae	Balsaminaceae	Balsaminaceae	Balsaminaceae	Balsaminaceae	Balsaminaceae
Genus	Impatiens	Impatiens	Impatiens	Impatiens	Impatiens	Impatiens	Impatiens	Impatiens	Impatiens	Impatiens	Impatiens	Hydrocera BI.
Total length(bp)	152763	151538	152774	152212	152472	152802	151366	151691	152487	152236	152260	154189
GC(%)	36.7	36.9	37	37	36.7	36.9	36.9	36.8	37	36.9	36.8	36.9
LSC
length(bp)	83740	82542	83572	83508	83460	83626	82247	83030	83290	83115	83261	84865
GC(%)	34.3	34.6	34.8	34.8	34.4	34.5	34.6	34.4	34.9	34.5	34.5	34.7
SSC
length(bp)	17477	17547	17662	17309	17541	17739	17705	17493	17829	17611	17737	18080
GC(%)	29.5	29.4	29.9	30	29.6	29.8	29.4	29.6	29.8	29,3	29,4	29,9
IR
length(bp)	25773	25726	25772	25699	25737	25720	25708	25726	25684	25755	25,63	25622
GC(%)	43.1	43.1	43	43	43	43.2	43.1	43.2	43.1	43.1	43.1	43.1
Protein Coding Genes Length (bp)
length(bp)	79562	79689	79941	79533	79650	79581	69207	79617	77625	79818	79272	80952
GC(%)	37.2	37.2	37.4	37.3	37.1	37.2	37.7	37.2	37.4	37.2	37	37.3
rRNA
Length (bp)	9048	9048	9046	9048	9048	9048	9048	9048	9046	9048	9050	9046
GC(%	55.1	55.1	55.1	55.2	55.1	55	55.1	55.1	55.1	55.1	55.1	55.1
tRNA
Length (bp)	2876	2872	2872	2872	2872	2884	2792	2873	2877	2872	2419	2815
GC(%)	52.4	52.6	52.7	52.5	52.6	52.6	52.6	52.5	52.7	52.8	52.8	52.7
