# Supplementary material for: Comparative chloroplast genome analysis of Impatiens species (Balsaminaceae) in the karst area of China: insights into genome evolution and phylogenomic implications
Source: BMC Genomics. 2021 Jul 24;22:571. doi: 10.1186/s12864-021-07807-8 (PMC8310579; doi:10.1186/s12864-021-07807-8)
Supplement: Supplementary file 1 — Additional file 1: Table S1. Complete chloroplast genomes for 12 Balsaminaceae species. Table S2. Distribution of genes for 12 species in Balsaminaceae. Table S3. Genes with introns in the chloroplast genomes of newly sequenced Balsaminaceae species. Table S4. Codon content of amino acids and stop codons of Balsaminaceae species. Table S5. Comparison of long repeats among Balsaminaceae species. Table S6. Comparison of SSRs among 12 Balsaminaceae species. Table S7. The nucleotide variability (π) values of Balsaminaceae species. Table S8. GenBank accession numbers of 40 species used in phylogenetic analysis. [file 12864_2021_7807_MOESM1_ESM.zip › Supplementary Table 2.XLSX]

## Sheet: Sheet1
Table S2. Distribution of genes for 12 species in Balsaminaceae species
	I. chlorosepala	I. fanjingshanica	I. guizhouensis	I. linearisepala	I. loulanensis	I. stenosepala	I.hawkeri	I. alpicola	I. pritzelii	I. piufanensis	I. glandulifera	H. triflora
Accsion	MW411293	MW411294	MW411295	MW411296	MW411297	MW411298	MN687854	MK937571	MN418389	MG162586.1	MK358447.1	MG162585.1
Family	Balsaminaceae	Balsaminaceae	Balsaminaceae	Balsaminaceae	Balsaminaceae	Balsaminaceae	Balsaminaceae	Balsaminaceae	Balsaminaceae	Balsaminaceae	Balsaminaceae	Balsaminaceae
Genus	Impatiens	Impatiens	Impatiens	Impatiens	Impatiens	Impatiens	Impatiens	Impatiens	Impatiens	Impatiens	Impatiens	Hydrocera BI.
Total Genes	115	115	115	115	115	115	115	102	114	115	108	115
CDS	81	81	81	81	81	81	81	69	80	81	79	81
tRNA	30	30	30	30	30	30	30	29	30	30	25	30
rRNA	4	4	4	4	4	4	4	4	4	4	4	4

## Sheet: Sheet2
Table S2. Distribution information of genes for 12 species in Balsaminaceae species
I. chlorosepala	I. fanjingshanica	I. guizhouensis	I. linearisepala	I. loulanensis	I. stenosepala	I.hawkeri	I. alpicola	I. pritzelii	I. piufanensis	I. glandulifera	H. triflora
accD	accD	accD	accD	accD	accD	accD	accD	accD	accD	accD	accD
atpA	atpA	atpA	atpA	atpA	atpA	atpA	atpA	atpA	atpA	atpA	atpA
atpB	atpB	atpB	atpB	atpB	atpB	atpB	atpB	atpB	atpB	atpB	atpB
atpE	atpE	atpE	atpE	atpE	atpE	atpE	atpE	atpE	atpE	atpE	atpE
atpF	atpF	atpF	atpF	atpF	atpF	atpF	atpF	atpF	atpF	atpF	atpF
atpH	atpH	atpH	atpH	atpH	atpH	atpH	atpH	atpH	atpH	atpH	atpH
atpI	atpI	atpI	atpI	atpI	atpI	atpI	atpI	atpI	atpI	atpI	atpI
ccsA	ccsA	ccsA	ccsA	ccsA	ccsA	ccsA		ccsA	ccsA	ccsA	ccsA
cemA	cemA	cemA	cemA	cemA	cemA	cemA	cemA	cemA	cemA	cemA	cemA
clpP	clpP	clpP	clpP	clpP	clpP	clpP	clpP	clpP	clpP	clpP	clpP
infA	infA	infA	infA	infA	infA	infA	infA	infA	infA	infA	infA
matK	matK	matK	matK	matK	matK	matK	matK	matK	matK	matK	matK
ndhA	ndhA	ndhA	ndhA	ndhA	ndhA	ndhA		ndhA	ndhA	ndhA	ndhA
ndhB	ndhB	ndhB	ndhB	ndhB	ndhB	ndhB	ndhB	ndhB	ndhB	ndhB	ndhB
ndhC	ndhC	ndhC	ndhC	ndhC	ndhC	ndhC	ndhC	ndhC	ndhC	ndhC	ndhC
ndhD	ndhD	ndhD	ndhD	ndhD	ndhD	ndhD		ndhD	ndhD	ndhD	ndhD
ndhE	ndhE	ndhE	ndhE	ndhE	ndhE	ndhE		ndhE	ndhE	ndhE	ndhE
ndhF	ndhF	ndhF	ndhF	ndhF	ndhF	ndhF		ndhF	ndhF	ndhF	ndhF
ndhG	ndhG	ndhG	ndhG	ndhG	ndhG	ndhG		ndhG	ndhG	ndhG	ndhG
ndhH	ndhH	ndhH	ndhH	ndhH	ndhH	ndhH		ndhH	ndhH	ndhH	ndhH
ndhI	ndhI	ndhI	ndhI	ndhI	ndhI	ndhI		ndhI	ndhI	ndhI	ndhI
ndhJ	ndhJ	ndhJ	ndhJ	ndhJ	ndhJ	ndhJ	ndhJ	ndhJ	ndhJ	ndhJ	ndhJ
ndhK	ndhK	ndhK	ndhK	ndhK	ndhK	ndhK	ndhK	ndhK	ndhK	ndhK	ndhK
orf188	orf188	orf188	orf188	orf188	orf188	orf188			orf188	pbf1	orf188
petA	petA	petA	petA	petA	petA	petA	petA	petA	petA	petA	petA
petB	petB	petB	petB	petB	petB	petB	petB	petB	petB	petB	petB
petD	petD	petD	petD	petD	petD	petD	petD	petD	petD	petD	petD
petG	petG	petG	petG	petG	petG	petG	petG	petG	petG	petG	petG
petL	petL	petL	petL	petL	petL	petL	petL	petL	petL	petL	petL
petN	petN	petN	petN	petN	petN	petN	petN	petN	petN	petN	petN
psaA	psaA	psaA	psaA	psaA	psaA	psaA	psaA	psaA	psaA	psaA	psaA
psaB	psaB	psaB	psaB	psaB	psaB	psaB	psaB	psaB	psaB	psaB	psaB
psaC	psaC	psaC	psaC	psaC	psaC	psaC		psaC	psaC	psaC	psaC
psaI	psaI	psaI	psaI	psaI	psaI	psaI	psaI	psaI	psaI	psaI	psaI
psaJ	psaJ	psaJ	psaJ	psaJ	psaJ	psaJ	psaJ	psaJ	psaJ	psaJ	psaJ
psbA	psbA	psbA	psbA	psbA	psbA	psbA	psbA	psbA	psbA	psbA	psbA
psbB	psbB	psbB	psbB	psbB	psbB	psbB	psbB	psbB	psbB	psbB	psbB
psbC	psbC	psbC	psbC	psbC	psbC	psbC	psbC	psbC	psbC	psbC	psbC
psbD	psbD	psbD	psbD	psbD	psbD	psbD	psbD	psbD	psbD	psbD	psbD
psbE	psbE	psbE	psbE	psbE	psbE	psbE	psbE	psbE	psbE	psbE	psbE
psbF	psbF	psbF	psbF	psbF	psbF	psbF	psbF	psbF	psbF	psbF	psbF
psbH	psbH	psbH	psbH	psbH	psbH	psbH	psbH	psbH	psbH	psbH	psbH
psbI	psbI	psbI	psbI	psbI	psbI	psbI	psbI	psbI	psbI	psbI	psbI
psbJ	psbJ	psbJ	psbJ	psbJ	psbJ	psbJ	psbJ	psbJ	psbJ	psbJ	psbJ
psbK	psbK	psbK	psbK	psbK	psbK	psbK	psbK	psbK	psbK	psbK	psbK
psbL	psbL	psbL	psbL	psbL	psbL	psbL	psbL	psbL	psbL	psbL	psbL
psbM	psbM	psbM	psbM	psbM	psbM	psbM	psbM	psbM	psbM	psbM	psbM
psbN	psbN	psbN	psbN	psbN	psbN	psbN	psbN	psbN	psbN		psbN
psbT	psbT	psbT	psbT	psbT	psbT	psbT	psbT	psbT	psbT	psbT	psbT
psbZ	psbZ	psbZ	psbZ	psbZ	psbZ	psbZ	psbZ	psbZ	psbZ	psbZ	psbZ
rbcL	rbcL	rbcL	rbcL	rbcL	rbcL	rbcL	rbcL	rbcL	rbcL	rbcL	rbcL
rpl2	rpl2	rpl2	rpl2	rpl2	rpl2	rpl2	rpl2	rpl2	rpl2	rpl2	rpl2
rpl14	rpl14	rpl14	rpl14	rpl14	rpl14	rpl14	rpl14	rpl14	rpl14	rpl14	rpl14
rpl16	rpl16	rpl16	rpl16	rpl16	rpl16	rpl16	rpl16	rpl16	rpl16	rpl16	rpl16
rpl20	rpl20	rpl20	rpl20	rpl20	rpl20	rpl20	rpl20	rpl20	rpl20	rpl20	rpl20
rpl22	rpl22	rpl22	rpl22	rpl22	rpl22	rpl22	rpl22	rpl22	rpl22	rpl22	rpl22
rpl23	rpl23	rpl23	rpl23	rpl23	rpl23	rpl23	rpl23	rpl23	rpl23	rpl23	rpl23
rpl32	rpl32	rpl32	rpl32	rpl32	rpl32	rpl32		rpl32	rpl32	rpl32	rpl32
rpl33	rpl33	rpl33	rpl33	rpl33	rpl33	rpl33	rpl33	rpl33	rpl33	rpl33	rpl33
rpl36	rpl36	rpl36	rpl36	rpl36	rpl36	rpl36	rpl36	rpl36	rpl36	rpl36	rpl36
rpoA	rpoA	rpoA	rpoA	rpoA	rpoA	rpoA	rpoA	rpoA	rpoA	rpoA	rpoA
rpoB	rpoB	rpoB	rpoB	rpoB	rpoB	rpoB	rpoB	rpoB	rpoB	rpoB	rpoB
rpoC1	rpoC1	rpoC1	rpoC1	rpoC1	rpoC1	rpoC1	rpoC1	rpoC1	rpoC1	rpoC1	rpoC1
rpoC2	rpoC2	rpoC2	rpoC2	rpoC2	rpoC2	rpoC2	rpoC2	rpoC2	rpoC2	rpoC2	rpoC2
rps2	rps2	rps2	rps2	rps2	rps2	rps2	rps2	rps2	rps2	rps2	rps2
rps3	rps3	rps3	rps3	rps3	rps3	rps3	rps3	rps3	rps3	rps3	rps3
rps4	rps4	rps4	rps4	rps4	rps4	rps4	rps4	rps4	rps4	rps4	rps4
rps7	rps7	rps7	rps7	rps7	rps7	rps7	rps7	rps7	rps7	rps7	rps7
rps8	rps8	rps8	rps8	rps8	rps8	rps8	rps8	rps8	rps8	rps8	rps8
rps11	rps11	rps11	rps11	rps11	rps11	rps11	rps11	rps11	rps11	rps11	rps11
rps12	rps12	rps12	rps12	rps12	rps12	rps12	rps12	rps12	rps12	rps12	rps12
rps14	rps14	rps14	rps14	rps14	rps14	rps14	rps14	rps14	rps14	rps14	rps14
rps15	rps15	rps15	rps15	rps15	rps15	rps15		rps15	rps15	rps15	rps15
rps16	rps16	rps16	rps16	rps16	rps16	rps16	rps16	rps16	rps16	rps16	rps16
rps18	rps18	rps18	rps18	rps18	rps18	rps18	rps18	rps18	rps18	rps18	rps18
rps19	rps19	rps19	rps19	rps19	rps19	rps19	rps19	rps19	rps19	rps19	rps19
rrn4.5	rrn4.5	rrn4.5	rrn4.5	rrn4.5	rrn4.5	rrn4.5	rrn4.5	rrn4.5	rrn4.5	rrn4.5	rrn4.5
rrn5	rrn5	rrn5	rrn5	rrn5	rrn5	rrn5	rrn5	rrn5	rrn5	rrn5	rrn5
rrn16	rrn16	rrn16	rrn16	rrn16	rrn16	rrn16	rrn16	rrn16	rrn16	rrn16	rrn16
rrn23	rrn23	rrn23	rrn23	rrn23	rrn23	rrn23	rrn23	rrn23	rrn23	rrn23	rrn23
trnA-UGC	trnA-UGC	trnA-UGC	trnA-UGC	trnA-UGC	trnA-UGC	trnA-UGC	trnA-UGC	trnA-UGC	trnA-UGC	trnA-UGC	trnA-UGC
trnC-GCA	trnC-GCA	trnC-GCA	trnC-GCA	trnC-GCA	trnC-GCA	trnC-GCA	trnC-GCA	trnC-GCA	trnC-GCA	trnC-GCA	trnC-GCA
trnD-GUC	trnD-GUC	trnD-GUC	trnD-GUC	trnD-GUC	trnD-GUC	trnD-GUC	trnD-GUC	trnD-GUC	trnD-GUC	trnD-GUC	trnD-GUC
trnE-UUC	trnE-UUC	trnE-UUC	trnE-UUC	trnE-UUC	trnE-UUC	trnE-UUC	trnE-UUC	trnE-UUC	trnE-UUC	trnE-UUC	trnE-UUC
trnF-GAA	trnF-GAA	trnF-GAA	trnF-GAA	trnF-GAA	trnF-GAA	trnF-GAA	trnF-GAA	trnF-GAA	trnF-GAA	trnF-GAA	trnF-GAA
trnfM-CAU	trnfM-CAU	trnfM-CAU	trnfM-CAU	trnfM-CAU	trnfM-CAU	trnfM-CAU	trnfM-CAU	trnfM-CAU	trnfM-CAU		trnfM-CAU
trnG-GCC	trnG-GCC	trnG-GCC	trnG-GCC	trnG-GCC	trnG-GCC	trnG-GCC	trnG-GCC	trnG-GCC	trnG-GCC	trnG-GCC	trnG-UCC
trnH-GUG	trnH-GUG	trnH-GUG	trnH-GUG	trnH-GUG	trnH-GUG	trnH-GUG	trnH-GUG	trnH-GUG	trnH-GUG	trnH-GUG	trnH-GUG
trnI-CAU	trnI-CAU	trnI-CAU	trnI-CAU	trnI-CAU	trnI-CAU	trnI-CAU	trnI-CAU	trnI-CAU	trnI-CAU	trnI-CAU	trnI-CAU
trnI-GAU	trnI-GAU	trnI-GAU	trnI-GAU	trnI-GAU	trnI-GAU	trnI-GAU	trnI-GAU	trnI-GAU	trnI-GAU	trnI-GAU	trnI-GAU
trnK-UUU	trnK-UUU	trnK-UUU	trnK-UUU	trnK-UUU	trnK-UUU	trnK-UUU	trnK-UUU	trnK-UUU	trnK-UUU		trnK-UUU
trnL-CAA	trnL-CAA	trnL-CAA	trnL-CAA	trnL-CAA	trnL-CAA	trnL-CAA	trnL-CAA	trnL-CAA	trnL-CAA	trnL-CAA	trnL-CAA
trnL-UAA	trnL-UAA	trnL-UAA	trnL-UAA	trnL-UAA	trnL-UAA	trnL-UAA	trnL-UAA	trnL-UAA	trnL-UAA		trnL-UAA
trnL-UAG	trnL-UAG	trnL-UAG	trnL-UAG	trnL-UAG	trnL-UAG	trnL-UAG		trnL-UAG	trnL-UAG	trnL-UAG	trnL-UAG
trnM-CAU	trnM-CAU	trnM-CAU	trnM-CAU	trnM-CAU	trnM-CAU	trnM-CAU	trnM-CAU	trnM-CAU	trnM-CAU	trnM-CAU	trnM-CAU
trnN-GUU	trnN-GUU	trnN-GUU	trnN-GUU	trnN-GUU	trnN-GUU	trnN-GUU	trnN-GUU	trnN-GUU	trnN-GUU	trnN-GUU	trnN-GUU
trnP-GGG	trnP-GGG	trnP-GGG	trnP-GGG	trnP-GGG	trnP-GGG	trnP-GGG	trnP-GGG	trnP-GGG	trnP-GGG		trnP-GGG
trnP-UGG	trnP-UGG	trnP-UGG	trnP-UGG	trnP-UGG	trnP-UGG	trnP-UGG	trnP-UGG	trnP-UGG	trnP-UGG	trnP-UGG	trnP-UGG
trnQ-UUG	trnQ-UUG	trnQ-UUG	trnQ-UUG	trnQ-UUG	trnQ-UUG	trnQ-UUG	trnQ-UUG	trnQ-UUG	trnQ-UUG	trnQ-UUG	trnQ-UUG
trnR-ACG	trnR-ACG	trnR-ACG	trnR-ACG	trnR-ACG	trnR-ACG	trnR-ACG	trnR-ACG	trnR-ACG	trnR-ACG	trnR-ACG	trnR-ACG
trnR-UCU	trnR-UCU	trnR-UCU	trnR-UCU	trnR-UCU	trnR-UCU	trnR-UCU	trnR-UCU	trnR-UCU	trnR-UCU	trnR-UCU	trnR-UCU
trnS-GCU	trnS-GCU	trnS-GCU	trnS-GCU	trnS-GCU	trnS-GCU	trnS-GCU	trnS-GCU	trnS-GCU	trnS-GCU	trnS-GCU	trnS-GCU
trnS-GGA	trnS-GGA	trnS-GGA	trnS-GGA	trnS-GGA	trnS-GGA	trnS-GGA	trnS-GGA	trnS-GGA	trnS-GGA	trnS-GGA	trnS-GGA
trnS-UGA	trnS-UGA	trnS-UGA	trnS-UGA	trnS-UGA	trnS-UGA	trnS-UGA	trnS-UGA	trnS-UGA	trnS-UGA	trnS-UGA	trnS-UGA
trnT-GGU	trnT-GGU	trnT-GGU	trnT-GGU	trnT-GGU	trnT-GGU	trnT-GGU	trnT-GGU	trnT-GGU	trnT-GGU	trnT-GGU	trnT-GGU
trnT-UGU	trnT-UGU	trnT-UGU	trnT-UGU	trnT-UGU	trnT-UGU	trnT-UGU	trnT-UGU	trnT-UGU	trnT-UGU	trnT-UGU	trnT-UGU
trnV-GAC	trnV-GAC	trnV-GAC	trnV-GAC	trnV-GAC	trnV-GAC	trnV-GAC	trnV-GAC	trnV-GAC	trnV-GAC	trnV-GAC	trnV-GAC
trnV-UAC	trnV-UAC	trnV-UAC	trnV-UAC	trnV-UAC	trnV-UAC	trnV-UAC	trnV-UAC	trnV-UAC	trnV-UAC		trnV-UAC
trnW-CCA	trnW-CCA	trnW-CCA	trnW-CCA	trnW-CCA	trnW-CCA	trnW-CCA	trnW-CCA	trnW-CCA	trnW-CCA	trnW-CCA	trnW-CCA
trnY-GUA	trnY-GUA	trnY-GUA	trnY-GUA	trnY-GUA	trnY-GUA	trnY-GUA	trnY-GUA	trnY-GUA	trnY-GUA	trnY-GUA	trnY-GUA
ycf1	ycf1	ycf1	ycf1	ycf1	ycf1	ycf1	ycf1	ycf1	ycf1	ycf1	ycf1
ycf2	ycf2	ycf2	ycf2	ycf2	ycf2	ycf2	ycf2	ycf2	ycf2	ycf2	ycf2
ycf3	ycf3	ycf3	ycf3	ycf3	ycf3	ycf3	ycf3	ycf3	ycf3	ycf3	ycf3
ycf4	ycf4	ycf4	ycf4	ycf4	ycf4	ycf4	ycf4	ycf4	ycf4	ycf4	ycf4
ycf15	ycf15	ycf15	ycf15	ycf15	ycf15	ycf15	ycf15		ycf15		ycf15

## Sheet: Sheet3
	accD	accD	accD
	atpA	atpA	atpA
	atpB	atpB	atpB
	atpE	atpE	atpE
	atpF	atpF	atpF
	atpH	atpH	atpH
	atpI	atpI	atpI
		ccsA	ccsA
	cemA	cemA	cemA
	clpP	clpP	clpP
	infA	infA	infA
	matK	matK	matK
		ndhA	ndhA
	ndhB	ndhB	ndhB
	ndhC	ndhC	ndhC
	ndhJ	ndhD	ndhD
	ndhK	ndhE	ndhE
		ndhF	ndhF
		ndhG	ndhG
		ndhH	ndhH
		ndhI	ndhI
		ndhJ	ndhJ
		ndhK	ndhK
			orf188
	petA	petA	petA
	petB	petB	petB
	petD	petD	petD
	petG	petG	petG
	petL	petL	petL
	petN	petN	petN
	psaA	psaA	psaA
	psaB	psaB	psaB
		psaC	psaC
	psaI	psaI	psaI
	psaJ	psaJ	psaJ
	psbA	psbA	psbA
	psbB	psbB	psbB
	psbC	psbC	psbC
	psbD	psbD	psbD
	psbE	psbE	psbE
	psbF	psbF	psbF
	psbH	psbH	psbH
	psbI	psbI	psbI
	psbJ	psbJ	psbJ
	psbK	psbK	psbK
	psbL	psbL	psbL
	psbM	psbM	psbM
	psbN	psbN	psbN
	psbT	psbT	psbT
	psbZ	psbZ	psbZ
	rbcL	rbcL	rbcL
	rpl2	rpl2	rpl2
	rpl2	rpl2	rpl2
	rpl14	rpl14	rpl14
	rpl16	rpl16	rpl16
	rpl20	rpl20	rpl20
	rpl22	rpl22	rpl22
	rpl23	rpl23	rpl23
		rpl32	rpl32
	rpl33	rpl33	rpl33
	rpl36	rpl36	rpl36
	rpoA	rpoA	rpoA
	rpoB	rpoB	rpoB
	rpoC1	rpoC1	rpoC1
	rpoC2	rpoC2	rpoC2
	rps2	rps2	rps2
	rps3	rps3	rps3
	rps4	rps4	rps4
	rps7	rps7	rps7
	rps8	rps8	rps8
	rps11	rps11	rps11
	rps12	rps12	rps12
	rps12	rps12	rps12
	rps14	rps14	rps14
		rps15	rps15
	rps16	rps16	rps16
	rps18	rps18	rps18
	rps19	rps19	rps19
	rrn4.5	rrn4.5	rrn4.5
	rrn5	rrn5	rrn5
	rrn16	rrn16	rrn16
	rrn23	rrn23	rrn23
	trnA-UGC	trnA-UGC	trnA-UGC
	trnC-GCA	trnC-GCA	trnC-GCA
	trnD-GUC	trnD-GUC	trnD-GUC
	trnE-UUC	trnE-UUC	trnE-UUC
	trnF-GAA	trnF-GAA	trnF-GAA
	trnfM-CAU	trnfM-CAU	trnfM-CAU
	trnG-GCC	trnG-GCC	trnG-GCC
	trnH-GUG	trnH-GUG	trnH-GUG
	trnI-CAU	trnI-CAU	trnI-CAU
	trnI-GAU	trnI-GAU	trnI-GAU
	trnK-UUU	trnK-UUU	trnK-UUU
	trnL-CAA	trnL-CAA	trnL-CAA
	trnL-UAA	trnL-UAA	trnL-UAA
		trnL-UAG	trnL-UAG
	trnM-CAU	trnM-CAU	trnM-CAU
	trnN-GUU	trnN-GUU	trnN-GUU
	trnP-GGG	trnP-GGG	trnP-GGG
	trnP-UGG	trnP-UGG	trnP-UGG
	trnQ-UUG	trnQ-UUG	trnQ-UUG
	trnR-ACG	trnR-ACG	trnR-ACG
	trnR-UCU	trnR-UCU	trnR-UCU
	trnS-GCU	trnS-GCU	trnS-GCU
	trnS-GGA	trnS-GGA	trnS-GGA
	trnS-UGA	trnS-UGA	trnS-UGA
	trnT-GGU	trnT-GGU	trnT-GGU
	trnT-UGU	trnT-UGU	trnT-UGU
	trnV-GAC	trnV-GAC	trnV-GAC
	trnV-UAC	trnV-UAC	trnV-UAC
	trnW-CCA	trnW-CCA	trnW-CCA
	trnY-GUA	trnY-GUA	trnY-GUA
	ycf1	ycf1	ycf1
	ycf2	ycf2	ycf2
	ycf3	ycf3	ycf3
	ycf4	ycf4	ycf4
	ycf15		ycf15
