# Supplementary material for: Comparative chloroplast genome analysis of Impatiens species (Balsaminaceae) in the karst area of China: insights into genome evolution and phylogenomic implications
Source: BMC Genomics. 2021 Jul 24;22:571. doi: 10.1186/s12864-021-07807-8 (PMC8310579; doi:10.1186/s12864-021-07807-8)
Supplement: Supplementary file 1 — Additional file 1: Table S1. Complete chloroplast genomes for 12 Balsaminaceae species. Table S2. Distribution of genes for 12 species in Balsaminaceae. Table S3. Genes with introns in the chloroplast genomes of newly sequenced Balsaminaceae species. Table S4. Codon content of amino acids and stop codons of Balsaminaceae species. Table S5. Comparison of long repeats among Balsaminaceae species. Table S6. Comparison of SSRs among 12 Balsaminaceae species. Table S7. The nucleotide variability (π) values of Balsaminaceae species. Table S8. GenBank accession numbers of 40 species used in phylogenetic analysis. [file 12864_2021_7807_MOESM1_ESM.zip › Supplementary Table 3.XLSX]

## Sheet: Impatiens chlorosepala
Table S3: Genes with introns in the chloroplast genomes of newly sequenced Balsaminaceae species
Gene	Location	ExonI(bp)	IntronI(bp)	ExonII(bp)	intronII(bp)	ExonIII(bp)
clpP	LSC	68	805	291	647	226
ycf3	LSC	126	704	228	720	153
trnK-UUU	LSC	37	2510	34
trnI-GAU	IR	42	930	35
trnA-UGC	IR	38	795	35
trnG-GCC	LSC	22	688	37
trnV-UAC	LSC	38	595	37
trnL-UAA	LSC	37	496	50
rps12	LSC	117		243
rpoC1	LSC	455	690	1669
ndhB	IR	777	673	756
ndhA	SSC	547	1026	539
rpl2	IR	391	663	435
petB	LSC	6	750	653
atpF	LSC	158	688	439
rps16	LSC	38	825	196
The rps12 gene is divided into 5’rps12 in the LSC region and 3’-rps12 in the IR region.

## Sheet: Impatiens fanjingshanica
Table S3: Genes with introns in the chloroplast genomes of newly sequenced Balsaminaceae species
Gene	Location	ExonI(bp)	IntronI(bp)	ExonII(bp)	intronII(bp)	ExonIII(bp)
clpP	LSC	68	838	291	647	226
ycf3	LSC	126	704	228	715	153
trnK-UUU	LSC	37	2524	34
trnI-GAU	IR	42	930	35
trnA-UGC	IR	38	802	35
trnG-GCC	LSC	22	683	37
trnV-UAC	LSC	38	597	37
trnL-UAA	LSC	37	483	50
rps12	LSC	117		243
rpoC1	LSC	455	678	1669
ndhB	IR	777	673	756
ndhA	SSC	547	1078	539
rpl2	IR	393	663	435
petB	LSC	6	749	654
atpF	LSC	158	674	439
rps16	LSC	38	830	196
The rps12 gene is divided into 5’rps12 in the LSC region and 3’-rps12 in the IR region.

## Sheet: Impatiens guizhouensis
Table S3: Genes with introns in the chloroplast genomes of newly sequenced Balsaminaceae species
Gene	Location	ExonI(bp)	IntronI(bp)	ExonII(bp)	intronII(bp)	ExonIII(bp)
clpP	LSC	68	756	291	641	226
ycf3	LSC	126	714	228	715	153
trnK-UUU	LSC	37	2548	34
trnI-GAU	IR	42	932	35
trnA-UGC	IR	38	802	35
trnG-GCC	LSC	22	710	37
trnV-UAC	LSC	38	596	37
trnL-UAA	LSC	37	539	50
rps12	LSC	117		243
rpoC1	LSC	455	697	1666
ndhB	IR	777	673	756
ndhA	SSC	547	1078	539
rpl2	IR	393	663	435
petB	LSC	6	748	654
atpF	LSC	158	605	439
rps16	LSC	38	807	196
The rps12 gene is divided into 5’rps12 in the LSC region and 3’-rps12 in the IR region.

## Sheet: Impatiens linearisepala
Table S3: Genes with introns in the chloroplast genomes of newly sequenced Balsaminaceae species
Gene	Location	ExonI(bp)	IntronI(bp)	ExonII(bp)	intronII(bp)	ExonIII(bp)
clpP	LSC	68	793	291	641	226
ycf3	LSC	126	714	228	715	153
trnK-UUU	LSC	37	2540	34
trnI-GAU	IR	42	926	35
trnA-UGC	IR	38	690	35
trnG-GCC	LSC	22	710	37
trnV-UAC	LSC	38	596	37
trnL-UAA	LSC	37	523	50
rps12	LSC	117		243
rpoC1	LSC	455	697	1663
ndhB	IR	777	673	756
ndhA	SSC	547	1063	539
rpl2	IR	393	663	435
petB	LSC	6	750	654
atpF	LSC	158	666	439
rps16	LSC	38	831	196
The rps12 gene is divided into 5’rps12 in the LSC region and 3’-rps12 in the IR region.

## Sheet: Impatiens loulanensis
Table S3: Genes with introns in the chloroplast genomes of newly sequenced Balsaminaceae species
Gene	Location	ExonI(bp)	IntronI(bp)	ExonII(bp)	intronII(bp)	ExonIII(bp)
clpP	LSC	68	706	291	645	226
ycf3	LSC	126	705	228	720	153
trnK-UUU	LSC	37	2488	34
trnI-GAU	IR	42	909	35
trnA-UGC	IR	38	802	35
trnG-GCC	LSC	22	689	37
trnV-UAC	LSC	38	596	37
trnL-UAA	LSC	37	523	50
rps12	LSC	117		243
rpoC1	LSC	455	683	1669
ndhB	IR	777	673	756
ndhA	SSC	547	1047	539
rpl2	IR	393	663	435
petB	LSC	6	750	654
atpF	LSC	158	686	439
rps16	LSC	38	828	196
The rps12 gene is divided into 5’rps12 in the LSC region and 3’-rps12 in the IR region.

## Sheet: Impatiens stenosepala
Table S3: Genes with introns in the chloroplast genomes of newly sequenced Balsaminaceae species
Gene	Location	ExonI(bp)	IntronI(bp)	ExonII(bp)	intronII(bp)	ExonIII(bp)
clpP	LSC	68	823	291	622	226
ycf3	LSC	126	699	228	715	153
trnK-UUU	LSC	37	2490	34
trnI-GAU	IR	42	931	35
trnA-UGC	IR	38	802	35
trnG-GCC	LSC	22	692	37
trnV-UAC	LSC	38	586	37
trnL-UAA	LSC	37	523	50
rps12	LSC	117		243
rpoC1	LSC	455	691	1645
ndhB	IR	777	673	756
ndhA	SSC	547	1047	539
rpl2	IR	393	644	435
petB	LSC	6	739	654
atpF	LSC	158	672	439
rps16	LSC	38	816	196
The rps12 gene is divided into 5’rps12 in the LSC region and 3’-rps12 in the IR region.
