# Supplementary material for: Comparative chloroplast genome analysis of Impatiens species (Balsaminaceae) in the karst area of China: insights into genome evolution and phylogenomic implications
Source: BMC Genomics. 2021 Jul 24;22:571. doi: 10.1186/s12864-021-07807-8 (PMC8310579; doi:10.1186/s12864-021-07807-8)
Supplement: Supplementary file 1 — Additional file 1: Table S1. Complete chloroplast genomes for 12 Balsaminaceae species. Table S2. Distribution of genes for 12 species in Balsaminaceae. Table S3. Genes with introns in the chloroplast genomes of newly sequenced Balsaminaceae species. Table S4. Codon content of amino acids and stop codons of Balsaminaceae species. Table S5. Comparison of long repeats among Balsaminaceae species. Table S6. Comparison of SSRs among 12 Balsaminaceae species. Table S7. The nucleotide variability (π) values of Balsaminaceae species. Table S8. GenBank accession numbers of 40 species used in phylogenetic analysis. [file 12864_2021_7807_MOESM1_ESM.zip › Supplementary Table 4.XLSX]

## Sheet: Impatiens fanjingshanica
Table S4 Codon content of amino acid and stop codon of Impatiens fanjingshanica
Amino acid	Codon	No	RSCU	Amino acid	Codon	No	RSCU	Amino acid	Codon	No	RSCU	Amino acid	Codon	No	RSCU
Phe	UUU	2385	1.29	Ser	UCU	1146	1.46	Tyr	UAU	1400	1.36	Cys	UGU	686	1.18
	UUC	1324	0.71		UCC	874	1.12		UAC	655	0.64		UGC	473	0.82
Leu	UUA	1141	1.37		UCA	1067	1.36	TER	UAA	1207	1.18	TER	UGA	1046	1.02
	UUG	996	1.2		UCG	479	0.61		UAG	824	0.8	Trp	UGG	655	1
	CUU	1036	1.25	Pro	CCU	673	1.11	His	CAU	912	1.45	Arg	CGU	369	0.71
	CUC	605	0.73		CCC	607	1		CAC	348	0.55		CGC	254	0.49
	CUA	771	0.93		CCA	769	1.27	Gln	CAA	977	1.4		CGA	526	1.02
	CUG	433	0.52		CCG	380	0.63		CAG	417	0.6		CGG	334	0.65
Ile	AUU	1754	1.28	Thr	ACU	623	1.16	Asn	AAU	1724	1.39	Ser	AGU	663	0.85
	AUC	952	0.7		ACC	561	1.04		AAC	748	0.61		AGC	466	0.6
	AUA	1400	1.02		ACA	666	1.24	Lys	AAA	2215	1.4	Arg	AGA	1015	1.96
Met	AUG	792	1		ACG	300	0.56		AAG	947	0.6		AGG	602	1.17
Val	GUU	781	1.39	Ala	GCU	523	1.37	Asp	GAU	1065	1.42	Gly	GGU	519	0.98
	GUC	413	0.73		GCC	337	0.88		GAC	434	0.58		GGC	313	0.59
	GUA	650	1.15		GCA	451	1.18	Glu	GAA	1349	1.41		GGA	755	1.42
	GUG	409	0.73		GCG	214	0.56		GAG	568	0.59		GGG	534	1.01
50512	codons	in	Impatiens_fanjin	(used	Universal	Genetic	code)

## Sheet: Impatiens glandulifera
Table S4 Codon content of amino acid and stop codon of Impatiens glandulifera
Amino acid	Codon	No	RSCU	Amino acid	Codon	No	RSCU	Amino acid	Codon	No	RSCU	Amino acid	Codon	No	RSCU
Phe	UUU	2378	1.24	Ser	UCU	1148	1.49	Tyr	UAU	1412	1.35	Cys	UGU	671	1.26
	UUC	1461	0.76		UCC	888	1.15		UAC	681	0.65		UGC	397	0.74
Leu	UUA	1082	1.3		UCA	829	1.08	TER	UAA	1175	1.23	TER	UGA	947	0.99
	UUG	1062	1.27		UCG	544	0.71		UAG	749	0.78	Trp	UGG	705	1
	CUU	1034	1.24	Pro	CCU	660	1.13	His	CAU	892	1.39	Arg	CGU	358	0.69
	CUC	654	0.78		CCC	585	1		CAC	389	0.61		CGC	214	0.41
	CUA	697	0.84		CCA	723	1.24	Gln	CAA	1019	1.45		CGA	516	1
	CUG	478	0.57		CCG	369	0.63		CAG	391	0.55		CGG	329	0.64
Ile	AUU	1774	1.24	Thr	ACU	683	1.24	Asn	AAU	1830	1.4	Ser	AGU	721	0.94
	AUC	1107	0.77		ACC	586	1.06		AAC	778	0.6		AGC	492	0.64
	AUA	1416	0.99		ACA	630	1.14	Lys	AAA	2231	1.38	Arg	AGA	1050	2.03
Met	AUG	825	1		ACG	308	0.56		AAG	1002	0.62		AGG	636	1.23
Val	GUU	735	1.33	Ala	GCU	525	1.35	Asp	GAU	1016	1.44	Gly	GGU	566	1.05
	GUC	423	0.76		GCC	337	0.86		GAC	391	0.56		GGC	314	0.58
	GUA	673	1.21		GCA	472	1.21	Glu	GAA	1303	1.37		GGA	771	1.43
	GUG	386	0.7		GCG	226	0.58		GAG	603	0.63		GGG	506	0.94
50753	codons	in	Impatiens_glandu	(used	Universal	Genetic	code)

## Sheet: Impatiens guizhouensis
Table S4 Codon content of amino acid and stop codon of Impatiens guizhouensis
Amino acid	Codon	No	RSCU	Amino acid	Codon	No	RSCU	Amino acid	Codon	No	RSCU	Amino acid	Codon	No	RSCU
Phe	UUU	2334	1.26	Ser	UCU	1228	1.47	Tyr	UAU	1275	1.36	Cys	UGU	648	1.19
	UUC	1370	0.74		UCC	937	1.12		UAC	596	0.64		UGC	443	0.81
Leu	UUA	1199	1.41		UCA	1051	1.26	TER	UAA	1050	1.19	TER	UGA	961	1.09
	UUG	1058	1.24		UCG	571	0.69		UAG	642	0.73	Trp	UGG	688
	CUU	1075	1.26	Pro	CCU	663	1.1	His	CAU	853	1.41	Arg	CGU	374	0.7
	CUC	587	0.69		CCC	583	0.96		CAC	358	0.59		CGC	242	0.46
	CUA	783	0.92		CCA	793	1.31	Gln	CAA	919	1.39		CGA	581	1.1
	CUG	406	0.48		CCG	382	0.63		CAG	406	0.61		CGG	340	0.64
Ile	AUU	1749	1.24	Thr	ACU	686	1.21	Asn	AAU	1873	1.44	Ser	AGU	717	0.86
	AUC	945	0.67		ACC	584	1.03		AAC	737	0.56		AGC	495	0.59
	AUA	1536	1.09		ACA	668	1.18	Lys	AAA	2203	1.39	Arg	AGA	1058	1.99
Met	AUG	880	1		ACG	336	0.59		AAG	956	0.61		AGG	588	1.11
Val	GUU	771	1.35	Ala	GCU	538	1.32	Asp	GAU	1077	1.47	Gly	GGU	552	1.02
	GUC	417	0.73		GCC	354	0.87		GAC	391	0.53		GGC	330	0.61
	GUA	717	1.26		GCA	497	1.22	Glu	GAA	1413	1.43		GGA	766	1.42
	GUG	372	0.65		GCG	241	0.59		GAG	566	0.57		GGG	515	0.95
50924	codons	in	Impatiens_guizho	(used	Universal	Genetic	code)

## Sheet: Impatiens linearisepala
Table S4 Codon content of amino acid and stop codon of Impatiens linearisepala
Amino acid	Codon	No	RSCU	Amino acid	Codon	No	RSCU	Amino acid	Codon	No	RSCU	Amino acid	Codon	No	RSCU
Phe	UUU	2317	1.23	Ser	UCU	1162	1.49	Tyr	UAU	1349	1.36	Cys	UGU	693	1.23
	UUC	1455	0.77		UCC	869	1.12		UAC	637	0.64		UGC	436	0.77
Leu	UUA	1062	1.27		UCA	969	1.25	TER	UAA	1219	1.19	TER	UGA	1032	1.01
	UUG	1049	1.25		UCG	517	0.67		UAG	829	0.81	Trp	UGG	669	1
	CUU	1068	1.27	Pro	CCU	648	1.09	His	CAU	893	1.4	Arg	CGU	336	0.66
	CUC	651	0.78		CCC	602	1.01		CAC	384	0.6		CGC	250	0.49
	CUA	762	0.91		CCA	762	1.28	Gln	CAA	1069	1.43		CGA	537	1.05
	CUG	438	0.52		CCG	361	0.61		CAG	425	0.57		CGG	360	0.7
Ile	AUU	1786	1.3	Thr	ACU	648	1.19	Asn	AAU	1750	1.4	Ser	AGU	686	0.88
	AUC	1069	0.78		ACC	540	0.99		AAC	755	0.6		AGC	461	0.59
	AUA	1270	0.92		ACA	653	1.2	Lys	AAA	2204	1.35	Arg	AGA	1006	1.97
Met	AUG	810	1		ACG	331	0.61		AAG	1051	0.65		AGG	577	1.13
Val	GUU	758	1.35	Ala	GCU	483	1.3	Asp	GAU	1081	1.43	Gly	GGU	497	0.94
	GUC	399	0.71		GCC	345	0.93		GAC	431	0.57		GGC	313	0.59
	GUA	700	1.25		GCA	433	1.16	Glu	GAA	1364	1.38		GGA	762	1.44
	GUG	382	0.68		GCG	228	0.61		GAG	609	0.62		GGG	545	1.03
50737	codons	in	Impatiens_linear	(used	Universal	Genetic	code)

## Sheet: Impatiens loulanensis
Table S4 Codon content of amino acid and stop codon of Impatiens loulanensis
Amino acid	Codon	No	RSCU	Amino acid	Codon	No	RSCU	Amino acid	Codon	No	RSCU	Amino acid	Codon	No	RSCU
Phe	UUU	2389	1.28	Ser	UCU	1132	1.47	Tyr	UAU	1369	1.38	Cys	UGU	694	1.26
	UUC	1344	0.72		UCC	860	1.12		UAC	620	0.62		UGC	410	0.74
Leu	UUA	1128	1.31		UCA	976	1.27	TER	UAA	1173	1.19	TER	UGA	966	0.98
	UUG	1046	1.22		UCG	511	0.67		UAG	814	0.83	Trp	UGG	665	1
	CUU	1078	1.26	Pro	CCU	701	1.17	His	CAU	897	1.4	Arg	CGU	343	0.67
	CUC	619	0.72		CCC	595	0.99		CAC	385	0.6		CGC	248	0.48
	CUA	799	0.93		CCA	761	1.27	Gln	CAA	1004	1.38		CGA	516	1
	CUG	477	0.56		CCG	348	0.58		CAG	454	0.62		CGG	334	0.65
Ile	AUU	1789	1.25	Thr	ACU	657	1.18	Asn	AAU	1817	1.43	Ser	AGU	675	0.88
	AUC	1001	0.7		ACC	592	1.07		AAC	719	0.57		AGC	451	0.59
	AUA	1506	1.05		ACA	680	1.22	Lys	AAA	2244	1.4	Arg	AGA	1053	2.05
Met	AUG	885	1		ACG	293	0.53		AAG	953	0.6		AGG	595	1.16
Val	GUU	765	1.35	Ala	GCU	517	1.34	Asp	GAU	992	1.44	Gly	GGU	572	1.04
	GUC	370	0.65		GCC	346	0.89		GAC	387	0.56		GGC	327	0.59
	GUA	710	1.25		GCA	462	1.19	Glu	GAA	1293	1.39		GGA	777	1.41
	GUG	429	0.75		GCG	222	0.57		GAG	564	0.61		GGG	525	0.95
50824	codons	in	Impatiens_loulan	(used	Universal	Genetic	code)

## Sheet: Impatiens piufanensis
Table S4 Codon content of amino acid and stop codon of Impatiens piufanensis
Amino acid	Codon	No	RSCU	Amino acid	Codon	No	RSCU	Amino acid	Codon	No	RSCU	Amino acid	Codon	No	RSCU
Phe	UUU	2347	1.27	Ser	UCU	1166	1.5	Tyr	UAU	1385	1.37	Cys	UGU	655	1.18
	UUC	1341	0.73		UCC	849	1.09		UAC	639	0.63		UGC	453	0.82
Leu	UUA	1118	1.34		UCA	979	1.26	TER	UAA	1216	1.18	TER	UGA	1029	1
	UUG	1054	1.26		UCG	520	0.67		UAG	854	0.83	Trp	UGG	657	1
	CUU	1043	1.25	Pro	CCU	706	1.15	His	CAU	912	1.44	Arg	CGU	370	0.71
	CUC	624	0.75		CCC	594	0.96		CAC	351	0.56		CGC	242	0.46
	CUA	705	0.84		CCA	780	1.27	Gln	CAA	991	1.4		CGA	548	1.05
	CUG	469	0.56		CCG	385	0.62		CAG	422	0.6		CGG	334	0.64
Ile	AUU	1812	1.26	Thr	ACU	705	1.26	Asn	AAU	1763	1.42	Ser	AGU	692	0.89
	AUC	1027	0.72		ACC	557	0.99		AAC	718	0.58		AGC	452	0.58
	AUA	1460	1.02		ACA	661	1.18	Lys	AAA	2196	1.37	Arg	AGA	1061	2.03
Met	AUG	811	1		ACG	323	0.58		AAG	1018	0.63		AGG	584	1.12
Val	GUU	774	1.39	Ala	GCU	514	1.38	Asp	GAU	1002	1.44	Gly	GGU	518	0.96
	GUC	411	0.74		GCC	347	0.93		GAC	388	0.56		GGC	331	0.61
	GUA	645	1.15		GCA	423	1.13	Glu	GAA	1332	1.41		GGA	782	1.45
	GUG	405	0.72		GCG	211	0.56		GAG	555	0.59		GGG	529	0.98
50745	codons	in	Impatiens_piufan	(used	Universal	Genetic	code)

## Sheet: Impatiens stenosepala
Table S4 Codon content of amino acid and stop codon of Impatiens stenosepala
Amino acid	Codon	No	RSCU	Amino acid	Codon	No	RSCU	Amino acid	Codon	No	RSCU	Amino acid	Codon	No	RSCU
Phe	UUU	2355	1.24	Ser	UCU	1144	1.47	Tyr	UAU	1367	1.35	Cys	UGU	659	1.23
	UUC	1450	0.76		UCC	892	1.15		UAC	656	0.65		UGC	409	0.77
Leu	UUA	1068	1.27		UCA	891	1.15	TER	UAA	1207	1.27	TER	UGA	877	0.92
	UUG	1115	1.33		UCG	545	0.7		UAG	768	0.81	Trp	UGG	668	1
	CUU	1012	1.21	Pro	CCU	658	1.12	His	CAU	901	1.43	Arg	CGU	375	0.72
	CUC	641	0.77		CCC	592	1.01		CAC	359	0.57		CGC	244	0.47
	CUA	742	0.89		CCA	728	1.24	Gln	CAA	1063	1.41		CGA	517	0.99
	CUG	448	0.53		CCG	373	0.63		CAG	446	0.59		CGG	335	0.64
Ile	AUU	1773	1.25	Thr	ACU	698	1.23	Asn	AAU	1881	1.43	Ser	AGU	724	0.93
	AUC	1024	0.72		ACC	624	1.1		AAC	751	0.57		AGC	472	0.61
	AUA	1456	1.03		ACA	615	1.08	Lys	AAA	2180	1.37	Arg	AGA	1056	2.03
Met	AUG	850	1		ACG	342	0.6		AAG	1000	0.63		AGG	598	1.15
Val	GUU	743	1.3	Ala	GCU	535	1.36	Asp	GAU	1088	1.45	Gly	GGU	523	1
	GUC	410	0.72		GCC	330	0.84		GAC	417	0.55		GGC	307	0.59
	GUA	701	1.23		GCA	473	1.21	Glu	GAA	1331	1.37		GGA	738	1.42
	GUG	427	0.75		GCG	231	0.59		GAG	614	0.63		GGG	517	0.99
50934	codons	in	Impatiens_stenos	(used	Universal	Genetic	code)

## Sheet: Hydrocera triflora 
Table S4 Codon content of amino acid and stop codon of Hydrocera triflora
Amino acid	Codon	No	RSCU	Amino acid	Codon	No	RSCU	Amino acid	Codon	No	RSCU	Amino acid	Codon	No	RSCU
Phe	UUU	2350	1.22	Ser	UCU	1125	1.44	Tyr	UAU	1358	1.36	Cys	UGU	664	1.17
	UUC	1507	0.78		UCC	874	1.12		UAC	645	0.64		UGC	469	0.83
Leu	UUA	1185	1.37		UCA	912	1.16	TER	UAA	1182	1.19	TER	UGA	1014	1.02
	UUG	1059	1.22		UCG	583	0.74		UAG	776	0.78	Trp	UGG	654	1
	CUU	1079	1.25	Pro	CCU	611	1.05	His	CAU	877	1.41	Arg	CGU	344	0.65
	CUC	643	0.74		CCC	604	1.03		CAC	369	0.59		CGC	244	0.46
	CUA	773	0.89		CCA	740	1.27	Gln	CAA	1079	1.41		CGA	578	1.09
	CUG	460	0.53		CCG	383	0.66		CAG	456	0.59		CGG	349	0.66
Ile	AUU	1817	1.24	Thr	ACU	673	1.2	Asn	AAU	1793	1.4	Ser	AGU	686	0.88
	AUC	1075	0.74		ACC	591	1.06		AAC	769	0.6		AGC	519	0.66
	AUA	1495	1.02		ACA	622	1.11	Lys	AAA	2187	1.35	Arg	AGA	1043	1.97
Met	AUG	905	1		ACG	351	0.63		AAG	1046	0.65		AGG	618	1.17
Val	GUU	785	1.35	Ala	GCU	467	1.27	Asp	GAU	999	1.43	Gly	GGU	545	1.02
	GUC	454	0.78		GCC	337	0.92		GAC	397	0.57		GGC	344	0.64
	GUA	697	1.2		GCA	428	1.17	Glu	GAA	1354	1.4		GGA	748	1.4
	GUG	395	0.68		GCG	236	0.64		GAG	576	0.6		GGG	498	0.93
51396	codons	in	Hydrocera_triflo	(used	Universal	Genetic	code)

## Sheet: Impatiens chlorosepala
Table S4 Codon content of amino acid and stop codon of Impatiens chlorosepala
Amino acid	Codon	No	RSCU	Amino acid	Codon	No	RSCU	Amino acid	Codon	No	RSCU	Amino acid	Codon	No	RSCU
Phe	UUU	2420	1.3	Ser	UCU	1100	1.45	Tyr	UAU	1355	1.39	Cys	UGU	669	1.24
	UUC	1293	0.7		UCC	873	1.15		UAC	592	0.61		UGC	406	0.76
Leu	UUA	1218	1.39		UCA	983	1.29	TER	UAA	1169	1.23	TER	UGA	916	0.96
	UUG	1011	1.16		UCG	524	0.69		UAG	764	0.8	Trp	UGG	656	1
	CUU	1124	1.29	Pro	CCU	658	1.11	His	CAU	989	1.44	Arg	CGU	399	0.77
	CUC	599	0.69		CCC	623	1.05		CAC	387	0.56		CGC	252	0.48
	CUA	827	0.95		CCA	745	1.25	Gln	CAA	1066	1.36		CGA	586	1.13
	CUG	464	0.53		CCG	352	0.59		CAG	507	0.64		CGG	338	0.65
Ile	AUU	1776	1.25	Thr	ACU	686	1.27	Asn	AAU	1759	1.43	Ser	AGU	655	0.86
	AUC	948	0.67		ACC	521	0.97		AAC	706	0.57		AGC	430	0.57
	AUA	1525	1.08		ACA	658	1.22	Lys	AAA	2231	1.38	Arg	AGA	990	1.9
Met	AUG	808	1		ACG	293	0.54		AAG	1010	0.62		AGG	556	1.07
Val	GUU	816	1.41	Ala	GCU	516	1.35	Asp	GAU	1074	1.43	Gly	GGU	567	1.04
	GUC	398	0.69		GCC	342	0.9		GAC	425	0.57		GGC	311	0.57
	GUA	687	1.19		GCA	449	1.18	Glu	GAA	1391	1.4		GGA	785	1.44
	GUG	407	0.71		GCG	221	0.58		GAG	598	0.6		GGG	517	0.95
50921	codons	in	Impatiens_chloro	(used	Universal	Genetic	code)
