# Supplementary material for: Comparative chloroplast genome analysis of Impatiens species (Balsaminaceae) in the karst area of China: insights into genome evolution and phylogenomic implications
Source: BMC Genomics. 2021 Jul 24;22:571. doi: 10.1186/s12864-021-07807-8 (PMC8310579; doi:10.1186/s12864-021-07807-8)
Supplement: Supplementary file 1 — Additional file 1: Table S1. Complete chloroplast genomes for 12 Balsaminaceae species. Table S2. Distribution of genes for 12 species in Balsaminaceae. Table S3. Genes with introns in the chloroplast genomes of newly sequenced Balsaminaceae species. Table S4. Codon content of amino acids and stop codons of Balsaminaceae species. Table S5. Comparison of long repeats among Balsaminaceae species. Table S6. Comparison of SSRs among 12 Balsaminaceae species. Table S7. The nucleotide variability (π) values of Balsaminaceae species. Table S8. GenBank accession numbers of 40 species used in phylogenetic analysis. [file 12864_2021_7807_MOESM1_ESM.zip › Supplementary Table 5.XLSX]

## Sheet: Long repeats compare-12 species
Table S5 Comparison of long repeats among Balsaminaceae species
Species	Complement	Forward	Palindromic	Reverse	Total
I. chlorosepala		14	9	2	25
I. fanjingshanica		7	9	1	17
I. guizhouensis	1	10	8		19
I. linearisepala		5	7	3	15
I. loulanensis		9	12		21
I. stenosepala		11	11		22
I. alpicola	0	7	9	1	17
I.hawkeri	0	10	12	2	24
I. pritzelii	2	7	7	0	16
I. piufanensis	0	11	7	0	18
I. glandulifera	0	9	11	0	20
H. triflora	0	8	12	0	20

## Sheet: Impatiens chlorosepala
Table S5 The comparison of Long repeats of Impatiens chlorosepala
repeat length of the first part	starting position of the first part	match direction	repeat length of the second part	starting position of the second part	distance of this repeat	calculated e-value of this repeat
30	7765	F	30	70450	-2	2.23e-05
30	43324	F	30	98073	-2	2.23e-05
30	8157	F	30	45768	-3	0.000624
30	70450	F	30	70451	-3	0.000624
30	8062	P	30	44584	0	5.69e-09
30	43324	P	30	138412	-2	2.23e-05
30	35417	P	30	44584	-3	0.000624
30	9690	R	30	58527	-3	0.000624
31	31127	F	31	31153	-2	5.96e-06
31	8061	F	31	35416	-3	0.000173
31	11998	F	31	70448	-3	0.000173
32	6132	F	32	6148	0	3.56e-10
32	38530	F	32	40754	-3	4.76e-05
34	6085	P	34	6085	-2	1.12e-07
35	6045	R	35	6045	-2	2.98e-08
39	43312	F	39	98061	-2	1.45e-10
39	43312	P	39	138415	-2	1.45e-10
40	98061	F	40	119090	0	5.43e-15
40	50631	P	40	50631	0	5.43e-15
40	119090	P	40	138414	0	5.43e-15
42	43309	F	42	119087	-2	2.63e-12
105	93453	F	105	93558	0	3.99e-54
105	142852	F	105	142957	0	3.99e-54
105	93453	P	105	142852	0	3.99e-54
105	93558	P	105	142957	0	3.99e-54

## Sheet: Impatiens fanjingshanica
Table S5 The comparison of Long repeats of Impatiens fanjingshanica
repeat length of the first part	starting position of the first part	match direction	repeat length of the second part	starting position of the second part	distance of this repeat	calculated e-value of this repeat
41	42700	F	41	117929	-2	9.86e-12
39	42703	F	39	96759	-2	1.43e-10
38	96759	F	38	117932	0	8.55e-14
32	7723	F	32	34727	-3	4.69e-05
30	37775	F	30	39999	-2	2.19e-05
30	42715	F	30	96771	-2	2.19e-05
30	61691	F	30	121146	-3	0.000614
78	76315	P	78	76315	-2	1.91e-33
54	108268	P	54	125758	-1	3.22e-21
46	108276	P	46	125758	0	1.3e-18
39	42703	P	39	137282	-2	1.43e-10
38	117932	P	38	137283	0	8.55e-14
32	57766	P	32	57766	-2	1.56e-06
30	7725	P	30	43970	0	5.6e-09
30	42715	P	30	137279	-2	2.19e-05
30	34729	P	30	43970	-3	0.000614
30	68127	R	30	68127	-2	2.19e-05

## Sheet: Impatiens glandulifera
Table S5 The comparison of Long repeats of Impatiens glandulifera
repeat length of the first part	starting position of the first part	match direction	repeat length of the second part	starting position of the second part	distance of this repeat	calculated e-value of this repeat
42	43119	F	42	118653	-2	2.61e-12
40	97435	F	40	118656	0	5.39e-15
39	43122	F	39	97435	-2	1.44e-10
32	7729	F	32	35077	-3	4.73e-05
30	43134	F	30	97447	-2	2.21e-05
30	29421	F	30	29422	-3	0.00062
30	38182	F	30	40406	-3	0.00062
30	66027	F	30	66049	-3	0.00062
30	108891	F	30	108917	-3	0.00062
47	73504	P	47	73504	-3	1.44e-13
40	118656	P	40	138032	0	5.39e-15
39	43122	P	39	138033	-2	1.44e-10
32	224	P	32	260	-1	3.39e-08
31	35000	P	31	35000	-3	0.000172
31	50288	P	31	50497	-3	0.000172
31	76989	P	31	77037	-3	0.000172
30	7731	P	30	44395	0	5.66e-09
30	45349	P	30	45351	-1	5.09e-07
30	43134	P	30	138030	-2	2.21e-05
30	35079	P	30	44395	-3	0.00062

## Sheet: Impatiens guizhouensis
Table S5 The comparison of Long repeats of Impatiens guizhouensis
repeat length of the first part	starting position of the first part	match direction	repeat length of the second part	starting position of the second part	distance of this repeat	calculated e-value of this repeat
30	46612	C	30	46631	-3	0.000624
42	43128	F	42	119005	-2	2.63e-12
40	97520	F	40	119008	0	5.43e-15
39	43131	F	39	97520	-2	1.45e-10
32	4699	F	32	4720	-3	4.77e-05
31	122237	F	31	122263	-2	5.96e-06
31	7400	F	31	35026	-3	0.000173
30	38144	F	30	40368	-2	2.23e-05
30	43143	F	30	97532	-2	2.23e-05
30	2859	F	30	29521	-3	0.000624
30	46479	F	30	46506	-3	0.000624
105	83281	P	105	152639	0	3.99e-54
40	119008	P	40	138515	0	5.43e-15
39	43131	P	39	138516	-2	1.45e-10
31	77061	P	31	77109	-3	0.000173
30	7401	P	30	44800	0	5.69e-09
30	46603	P	30	46603	0	5.69e-09
30	43143	P	30	138513	-2	2.23e-05
30	35027	P	30	44800	-3	0.000624

## Sheet: Impatiens linearisepala
Table S5 The comparison of Long repeats of Impatiens linearisepala
repeat length of the first part	starting position of the first part	match direction	repeat length of the second part	starting position of the second part	distance of this repeat	calculated e-value of this repeat
42	43459	F	42	118536	-2	2.61e-12
40	97527	F	40	118539	0	5.39e-15
39	43462	F	39	97527	-2	1.44e-10
30	38521	F	30	40745	-2	2.21e-05
30	43474	F	30	97539	-2	2.21e-05
40	118539	P	40	137954	0	5.39e-15
39	43462	P	39	137955	-2	1.44e-10
37	44392	P	37	44392	-3	7.24e-08
37	73576	P	37	73576	-3	7.24e-08
32	58234	P	32	58234	-2	1.58e-06
30	7975	P	30	44754	0	5.65e-09
30	43474	P	30	137952	-2	2.21e-05
32	31052	R	32	31060	-3	4.73e-05
31	32183	R	31	32183	-2	5.91e-06
31	81192	R	31	81192	-2	5.91e-06

## Sheet: Impatiens loulanensis
Table S5 The comparison of Long repeats of Impatiens loulanensis
repeat length of the first part	starting position of the first part	match direction	repeat length of the second part	starting position of the second part	distance of this repeat	calculated e-value of this repeat
53	79045	F	53	79098	0	8.06e-23
42	43417	F	42	118901	-2	2.62e-12
40	97667	F	40	118904	0	5.41e-15
39	43420	F	39	97667	-2	1.44e-10
32	7864	F	32	35362	-3	4.75e-05
30	38474	F	30	40698	-2	2.22e-05
30	43432	F	30	97679	-2	2.22e-05
30	66898	F	30	66919	-3	0.000622
30	109953	F	30	123524	-3	0.000622
47	73689	P	47	73689	-3	1.45e-13
43	50558	P	43	50558	-1	1.09e-14
40	118904	P	40	138225	0	5.41e-15
39	43420	P	39	138226	-2	1.44e-10
33	221	P	33	258	-1	8.77e-09
31	50475	P	31	50692	-2	5.93e-06
31	81336	P	31	117389	-3	0.000172
30	7866	P	30	44693	0	5.67e-09
30	45647	P	30	45649	-1	5.1e-07
30	43432	P	30	138223	-2	2.22e-05
30	11804	P	30	116821	-3	0.000622
30	35364	P	30	44693	-3	0.000622

## Sheet: Impatiens piufanensis
Table S5 The comparison of Long repeats of Impatiens piufanensis
repeat length of the first part	starting position of the first part	match direction	repeat length of the second part	starting position of the second part	distance of this repeat	calculated e-value of this repeat
50	111607	F	50	111632	0	5.14e-21
42	42983	F	42	118578	-3	1.04e-10
40	97340	F	40	118581	0	5.39e-15
40	118581	P	40	137971	0	5.39e-15
39	42986	F	39	97340	-3	5.32e-09
39	42986	P	39	137972	-3	5.32e-09
32	58311	P	32	58311	-2	1.58e-06
32	7921	F	32	34958	-3	4.73e-05
31	76895	P	31	76932	-1	1.31e-07
31	108877	F	31	108903	-3	0.000172
30	7923	P	30	44253	0	5.65e-09
30	26683	F	30	26684	-2	2.21e-05
30	38068	F	30	40292	-2	2.21e-05
30	111607	F	30	111657	-2	2.21e-05
30	8018	F	30	45380	-3	0.00062
30	34960	P	30	44253	-3	0.00062
30	42998	F	30	97352	-3	0.00062
30	42998	P	30	137969	-3	0.00062

## Sheet: Impatiens stenosepala
Table S5 The comparison of Long repeats of Impatiens stenosepala
repeat length of the first part	starting position of the first part	match direction	repeat length of the second part	starting position of the second part	distance of this repeat	calculated e-value of this repeat
108	107580	F	108	107685	0	6.24e-56
108	128429	F	108	128534	0	6.24e-56
104	152594	F	104	152698	0	1.6e-53
42	43286	F	42	118981	-2	2.63e-12
40	97678	F	40	118984	0	5.43e-15
39	43289	F	39	97678	-2	1.45e-10
31	7802	F	31	35252	-3	0.000173
31	7950	F	31	7978	-3	0.000173
30	8706	F	30	124572	-2	2.23e-05
30	38354	F	30	40578	-2	2.23e-05
30	43301	F	30	97690	-2	2.23e-05
108	107580	P	108	128429	0	6.24e-56
108	107685	P	108	128534	0	6.24e-56
104	83524	P	104	152698	0	1.6e-53
70	77227	P	70	77227	-2	1.02e-28
40	118984	P	40	138504	0	5.43e-15
39	43289	P	39	138505	-2	1.45e-10
37	54043	P	37	54043	-3	7.29e-08
30	7805	P	30	44860	-1	5.13e-07
30	43301	P	30	138502	-2	2.23e-05
30	46764	P	30	46764	-2	2.23e-05
30	8125	P	30	8161	-3	0.000624

## Sheet: Hydrocera triflora 
	Table S5 The comparison of Long repeatsof Hydeocera triflora
	repeat length of the first part	starting position of the first part	match direction	repeat length of the second part	starting position of the second part	distance of this repeat	calculated e-value of this repeat
	48	75125	P	48	75125	0	8.44e-20
	42	44157	F	42	120509	-2	2.68e-12
	40	98948	F	40	120512	0	5.53e-15
	40	120512	P	40	140066	0	5.53e-15
	39	44160	F	39	98948	-2	1.48e-10
	39	44160	P	39	140067	-2	1.48e-10
	33	47700	F	33	47717	-1	8.97e-09
	33	39233	F	33	41457	-2	4.31e-07
	32	7966	F	32	36097	-3	4.85e-05
	31	71354	P	31	71354	-1	1.35e-07
	31	46892	P	31	46892	-3	0.000176
	30	51830	P	30	51830	0	5.8e-09
	30	7968	P	30	45841	-1	5.22e-07
	30	29347	P	30	29347	-2	2.27e-05
	30	36099	P	30	45841	-2	2.27e-05
	30	44172	F	30	98960	-2	2.27e-05
	30	44172	P	30	140064	-2	2.27e-05
	30	46841	P	30	46841	-2	2.27e-05
	30	78654	P	30	78697	-2	2.27e-05
	30	44795	F	30	44817	-3	0.000636

[truncated: 2 more sheets: Impatiens alpicola, Impatiens pritzelii]
