# Supplementary material for: Comparative chloroplast genome analysis of Impatiens species (Balsaminaceae) in the karst area of China: insights into genome evolution and phylogenomic implications
Source: BMC Genomics. 2021 Jul 24;22:571. doi: 10.1186/s12864-021-07807-8 (PMC8310579; doi:10.1186/s12864-021-07807-8)
Supplement: Supplementary file 1 — Additional file 1: Table S1. Complete chloroplast genomes for 12 Balsaminaceae species. Table S2. Distribution of genes for 12 species in Balsaminaceae. Table S3. Genes with introns in the chloroplast genomes of newly sequenced Balsaminaceae species. Table S4. Codon content of amino acids and stop codons of Balsaminaceae species. Table S5. Comparison of long repeats among Balsaminaceae species. Table S6. Comparison of SSRs among 12 Balsaminaceae species. Table S7. The nucleotide variability (π) values of Balsaminaceae species. Table S8. GenBank accession numbers of 40 species used in phylogenetic analysis. [file 12864_2021_7807_MOESM1_ESM.zip › Supplementary Table 6.XLSX]

## Sheet: SSRs compare-12 species
Table S6 The comparison of SSRs among 12 balsaminaceae species
sample	Mononucleotide	Dinucleotide	Trinucleotide	Tetranucleotide	Pentanucleotide	Hexanucleotide	Total
I. chlorosepala	82	13	5	9			109
I. fanjingshanica	74	13	4	5			96
I. guizhouensis	67	11	2	3			83
I. linearisepala	59	9	3	3			74
I. loulanensis	80	8	1	3	1		93
I. stenosepala	76	12	1	4	1		94
I. alpicola	73	9	4	0	0		86
I.hawkeri	75	5	4	6			90
I. pritzelii	64	11	2	0	0		77
I. piufanensis	77	8	4	6			95
I. glandulifera	74	13	4	5			96
H. triflora	33	9	3	4	1	1	51
sample	repeats	total		sample	repeats	total		sample	repeats	total
I. chlorosepala	A	35		I. fanjingshanica				I. guizhouensis
	C	1			A	24			A	26
	T	46			C	2			G	1
	AT	9			T	48			T	40
	TA	4			AT	11			AT	8
	ATT	1			TA	2			TA	3
	GAA	1			GAA	1			ATT	2
	TAA	2			TAT	1			AATA	1
	TTA	1			TTA	2			AATT	1
	AAAT	1			AATA	1			TTCT	1
	AATA	2			AATT	1
	AATT	1			GTTT	1
	ATAA	1			TTTA	2
	TAAA	1
	TATT	1
	TTCA	1
	TTTA	1
sample	repeats	total		sample	repeats	total		sample	repeats	total
I. linearisepala	A	24		I. loulanensis	A	37		I. stenosepala	A	31
	T	35			C	1			T	45
	AG	1			T	42			AT	8
	AT	5			AT	5			TA	4
	TA	3			TA	3			ATA	1
	ATA	1			TTA	1			TAAA	1
	TTA	1			AATA	1			TTAT	1
	TTG	1			TAAA	1			TTCA	1
	AATT	1			TTCA	1			TTCT	1
	TAAA	1			AAAAG	1			CAAAA	1
	TTCA	1
sample	repeats	total		sample	repeats	total		sample	repeats	total
H. triflora	A	13		I. glandulifera	A	24		I. piufanensis	A	32
	T	20			C	2			C	3
	AT	6			T	48			T	42
	TA	3			AT	11			AT	6
	ATT	2			TA	2			TA	2
	TTA	1			GAA	1			ATT	1
	AATA	1			TAT	1			GAA	1
	CTTA	1			TTA	2			TAT	1
	TAAA	1			AATA	1			TTA	1
	TTTA	1			AATT	1			AATA	1
	TTGTA	1			GTTT	1			AATT	1
	ATTGGG	1			TTTA	2			ATAG	1
									TTCA	1
									TTCT	1
									TTTA	1
sample	repeats	total		sample	repeats	total		sample	repeats	total
I. alpicola	A	38		I.hawkeri	A	29		I. pritzelii	A	22
	C	2			C	1			T	42
	G	1			T	45			AT	7
	T	32			AT	4			TA	4
	AT	7			TA	1			ATT	2
	TA	2			AAT	1
	AAT	1			GAA	1
	GAA	1			TTA	1
	TAT	1			TTG	1
	TTA	1			AAAG	1
					AATA	2
					AATT	1
					TAAA	1
					TTCA	1

## Sheet: Impatiens chlorosepala
Table S6 The comparison of SSRs among 12 balsaminaceae species
ID	nr.	SSR	type	size	start	end
Impatiens_chlorosepala_Impatiens_chlorosepala_chloroplast,_complete_genome	1	p4	(TAAA)3	12	1665	1676
Impatiens_chlorosepala_Impatiens_chlorosepala_chloroplast,_complete_genome	2	c	(GAA)4tctttgattcc(T)14	37	2831	2867
Impatiens_chlorosepala_Impatiens_chlorosepala_chloroplast,_complete_genome	3	p1	(A)11	11	3680	3690
Impatiens_chlorosepala_Impatiens_chlorosepala_chloroplast,_complete_genome	4	p1	(A)10	10	4683	4692
Impatiens_chlorosepala_Impatiens_chlorosepala_chloroplast,_complete_genome	5	p1	(A)10	10	5226	5235
Impatiens_chlorosepala_Impatiens_chlorosepala_chloroplast,_complete_genome	6	p1	(T)12	12	5543	5554
Impatiens_chlorosepala_Impatiens_chlorosepala_chloroplast,_complete_genome	7	c	(TA)5att(TA)6tttatatatttatatttaaatta(TATT)3tttattaaaaa(AAAT)3cg(A)10ggataataacaatacttgataataacaatacttgataataacaatacttataggctatggatttcctttttttagacg(T)12aattttacttgaaattaagaaatccttctataatcttccccaaaagtaaaatt(A)11	249	6037	6285
Impatiens_chlorosepala_Impatiens_chlorosepala_chloroplast,_complete_genome	8	p4	(TTTA)3	12	6536	6547
Impatiens_chlorosepala_Impatiens_chlorosepala_chloroplast,_complete_genome	9	p2	(AT)5	10	6787	6796
Impatiens_chlorosepala_Impatiens_chlorosepala_chloroplast,_complete_genome	10	c	(T)11c(A)13	25	7773	7797
Impatiens_chlorosepala_Impatiens_chlorosepala_chloroplast,_complete_genome	11	p1	(T)10	10	7952	7961
Impatiens_chlorosepala_Impatiens_chlorosepala_chloroplast,_complete_genome	12	p1	(A)11	11	8158	8168
Impatiens_chlorosepala_Impatiens_chlorosepala_chloroplast,_complete_genome	13	c	(A)11gaagacttcttagctttgatttttgttcaaaaaggtccattccattatattcttctggcaatggaatggaccttttttgt(A)13	104	8317	8420
Impatiens_chlorosepala_Impatiens_chlorosepala_chloroplast,_complete_genome	14	p1	(A)11	11	8983	8993
Impatiens_chlorosepala_Impatiens_chlorosepala_chloroplast,_complete_genome	15	p1	(A)10	10	9439	9448
Impatiens_chlorosepala_Impatiens_chlorosepala_chloroplast,_complete_genome	16	c	(T)14aattc(A)10	29	12001	12029
Impatiens_chlorosepala_Impatiens_chlorosepala_chloroplast,_complete_genome	17	p1	(A)11	11	12891	12901
Impatiens_chlorosepala_Impatiens_chlorosepala_chloroplast,_complete_genome	18	c	(T)10a(AT)5tctttttta(AT)5tcttttggtcaatccttgaattggataaaatcctctgaaagaggaatcgttctttcgaacata(T)12	115	13892	14006
Impatiens_chlorosepala_Impatiens_chlorosepala_chloroplast,_complete_genome	19	p1	(A)10	10	16055	16064
Impatiens_chlorosepala_Impatiens_chlorosepala_chloroplast,_complete_genome	20	p1	(T)10	10	18261	18270
Impatiens_chlorosepala_Impatiens_chlorosepala_chloroplast,_complete_genome	21	p2	(AT)5	10	19639	19648
Impatiens_chlorosepala_Impatiens_chlorosepala_chloroplast,_complete_genome	22	p2	(AT)5	10	20653	20662
Impatiens_chlorosepala_Impatiens_chlorosepala_chloroplast,_complete_genome	23	p1	(T)10	10	25945	25954
Impatiens_chlorosepala_Impatiens_chlorosepala_chloroplast,_complete_genome	24	c	(A)11gaaatggattcgttatttgatttgatcttttcaatgagaaaactactgta(T)11	72	26971	27042
Impatiens_chlorosepala_Impatiens_chlorosepala_chloroplast,_complete_genome	25	p1	(T)13	13	27464	27476
Impatiens_chlorosepala_Impatiens_chlorosepala_chloroplast,_complete_genome	26	p4	(AATA)3	12	27584	27595
Impatiens_chlorosepala_Impatiens_chlorosepala_chloroplast,_complete_genome	27	p1	(A)15	15	28129	28143
Impatiens_chlorosepala_Impatiens_chlorosepala_chloroplast,_complete_genome	28	c	(A)18gtggttgtctgacgagatactatggaaaataagatcttaccttgggaaagtcacatattacgtatttaccgcttgttttataataaaac(A)17	124	28943	29066
Impatiens_chlorosepala_Impatiens_chlorosepala_chloroplast,_complete_genome	29	p1	(T)15	15	30073	30087
Impatiens_chlorosepala_Impatiens_chlorosepala_chloroplast,_complete_genome	30	p1	(A)10	10	30362	30371
Impatiens_chlorosepala_Impatiens_chlorosepala_chloroplast,_complete_genome	31	p4	(TTCA)3	12	31303	31314
Impatiens_chlorosepala_Impatiens_chlorosepala_chloroplast,_complete_genome	32	c	(A)12gtaagtggacctgacccattgaatcatgactctatccgctattctgatattaaaattagatagagatgaaattggaccggttgactc(T)12	111	31971	32081
Impatiens_chlorosepala_Impatiens_chlorosepala_chloroplast,_complete_genome	33	p4	(ATAA)3	12	32281	32292
Impatiens_chlorosepala_Impatiens_chlorosepala_chloroplast,_complete_genome	34	p3	(TAA)4	12	35722	35733
Impatiens_chlorosepala_Impatiens_chlorosepala_chloroplast,_complete_genome	35	p1	(T)10	10	36166	36175
Impatiens_chlorosepala_Impatiens_chlorosepala_chloroplast,_complete_genome	36	p1	(C)10	10	40122	40131
Impatiens_chlorosepala_Impatiens_chlorosepala_chloroplast,_complete_genome	37	p1	(A)13	13	42130	42142
Impatiens_chlorosepala_Impatiens_chlorosepala_chloroplast,_complete_genome	38	p1	(T)12	12	43906	43917
Impatiens_chlorosepala_Impatiens_chlorosepala_chloroplast,_complete_genome	39	p1	(A)10	10	45873	45882
Impatiens_chlorosepala_Impatiens_chlorosepala_chloroplast,_complete_genome	40	c	(A)10tatgttatatattaaaatataacaattaatataagcaattatagcaatacgctaacataaaaatggaaaatgagaatttttcaattctatatttc(TA)6	117	46091	46207
Impatiens_chlorosepala_Impatiens_chlorosepala_chloroplast,_complete_genome	41	c	(TAA)4atcaaattaatttaaaataaagaattaaactgagttataactaataactaagcctcttcattcataaaggtggaaggtaagaat(A)15	111	46500	46610
Impatiens_chlorosepala_Impatiens_chlorosepala_chloroplast,_complete_genome	42	p1	(A)11	11	46878	46888
Impatiens_chlorosepala_Impatiens_chlorosepala_chloroplast,_complete_genome	43	p1	(A)10	10	49202	49211
Impatiens_chlorosepala_Impatiens_chlorosepala_chloroplast,_complete_genome	44	p2	(AT)5	10	50604	50613
Impatiens_chlorosepala_Impatiens_chlorosepala_chloroplast,_complete_genome	45	p1	(T)12	12	51686	51697
Impatiens_chlorosepala_Impatiens_chlorosepala_chloroplast,_complete_genome	46	p2	(AT)6	12	54024	54035
Impatiens_chlorosepala_Impatiens_chlorosepala_chloroplast,_complete_genome	47	p1	(A)11	11	54270	54280
Impatiens_chlorosepala_Impatiens_chlorosepala_chloroplast,_complete_genome	48	p1	(A)10	10	56091	56100
Impatiens_chlorosepala_Impatiens_chlorosepala_chloroplast,_complete_genome	49	p1	(T)11	11	60344	60354
Impatiens_chlorosepala_Impatiens_chlorosepala_chloroplast,_complete_genome	50	c	(T)10ctagactcgaggactaaccaggaaat(A)19	55	60551	60605
Impatiens_chlorosepala_Impatiens_chlorosepala_chloroplast,_complete_genome	51	c	(AATT)3cag(T)11	26	63329	63354
Impatiens_chlorosepala_Impatiens_chlorosepala_chloroplast,_complete_genome	52	p1	(T)12	12	64609	64620
Impatiens_chlorosepala_Impatiens_chlorosepala_chloroplast,_complete_genome	53	p1	(T)16	16	65225	65240
Impatiens_chlorosepala_Impatiens_chlorosepala_chloroplast,_complete_genome	54	p3	(TTA)4	12	65730	65741
Impatiens_chlorosepala_Impatiens_chlorosepala_chloroplast,_complete_genome	55	p1	(T)10	10	66625	66634
Impatiens_chlorosepala_Impatiens_chlorosepala_chloroplast,_complete_genome	56	p1	(A)17	17	67629	67645
Impatiens_chlorosepala_Impatiens_chlorosepala_chloroplast,_complete_genome	57	p1	(T)11	11	68059	68069
Impatiens_chlorosepala_Impatiens_chlorosepala_chloroplast,_complete_genome	58	p1	(T)10	10	70202	70211
Impatiens_chlorosepala_Impatiens_chlorosepala_chloroplast,_complete_genome	59	c	(T)18c(A)11gctctcatatcgaattcaaagtgccatgctattattacttaatattcatatcgcgaaggcatagtc(T)11	107	70451	70557
Impatiens_chlorosepala_Impatiens_chlorosepala_chloroplast,_complete_genome	60	p1	(T)12	12	76527	76538
Impatiens_chlorosepala_Impatiens_chlorosepala_chloroplast,_complete_genome	61	p1	(T)10	10	77636	77645
Impatiens_chlorosepala_Impatiens_chlorosepala_chloroplast,_complete_genome	62	p1	(T)12	12	77844	77855
Impatiens_chlorosepala_Impatiens_chlorosepala_chloroplast,_complete_genome	63	p1	(T)11	11	79744	79754
Impatiens_chlorosepala_Impatiens_chlorosepala_chloroplast,_complete_genome	64	p1	(A)11	11	80810	80820
Impatiens_chlorosepala_Impatiens_chlorosepala_chloroplast,_complete_genome	65	c	(AT)7aaccttctattgaatctttca(T)11	46	81589	81634
Impatiens_chlorosepala_Impatiens_chlorosepala_chloroplast,_complete_genome	66	p1	(T)16	16	81785	81800
Impatiens_chlorosepala_Impatiens_chlorosepala_chloroplast,_complete_genome	67	p1	(T)10	10	83950	83959
Impatiens_chlorosepala_Impatiens_chlorosepala_chloroplast,_complete_genome	68	p2	(TA)6	12	96684	96695
Impatiens_chlorosepala_Impatiens_chlorosepala_chloroplast,_complete_genome	69	p1	(T)14	14	110276	110289
Impatiens_chlorosepala_Impatiens_chlorosepala_chloroplast,_complete_genome	70	p1	(A)11	11	111940	111950
Impatiens_chlorosepala_Impatiens_chlorosepala_chloroplast,_complete_genome	71	p1	(T)10	10	113691	113700
Impatiens_chlorosepala_Impatiens_chlorosepala_chloroplast,_complete_genome	72	p1	(T)11	11	114200	114210
Impatiens_chlorosepala_Impatiens_chlorosepala_chloroplast,_complete_genome	73	p1	(T)10	10	114333	114342
Impatiens_chlorosepala_Impatiens_chlorosepala_chloroplast,_complete_genome	74	p4	(AATA)3	12	114560	114571
Impatiens_chlorosepala_Impatiens_chlorosepala_chloroplast,_complete_genome	75	p1	(A)11	11	117032	117042
Impatiens_chlorosepala_Impatiens_chlorosepala_chloroplast,_complete_genome	76	p3	(ATT)4	12	119857	119868
Impatiens_chlorosepala_Impatiens_chlorosepala_chloroplast,_complete_genome	77	p1	(T)10	10	123446	123455
Impatiens_chlorosepala_Impatiens_chlorosepala_chloroplast,_complete_genome	78	c	(T)11gtaaaaaaatggaatttgatttgatttctcaaattttgtttcattgcttttattattggaaatgcatttttcca(T)10gtcaaaaaaaagttgcatatttattctacgaatagtaatgatagataaaaagaaattcttgcagattttttcagtaa(T)11	183	124593	124775
Impatiens_chlorosepala_Impatiens_chlorosepala_chloroplast,_complete_genome	79	c	(T)10aagatatttaagatatttagaaaggattttgttctttttttaaaaatttttagaactagagagtatttttttttcaattttccta(T)11	106	125189	125294
Impatiens_chlorosepala_Impatiens_chlorosepala_chloroplast,_complete_genome	80	p1	(T)11	11	126290	126300
Impatiens_chlorosepala_Impatiens_chlorosepala_chloroplast,_complete_genome	81	p1	(T)10	10	126761	126770
Impatiens_chlorosepala_Impatiens_chlorosepala_chloroplast,_complete_genome	82	p2	(AT)6	12	139820	139831
Impatiens_chlorosepala_Impatiens_chlorosepala_chloroplast,_complete_genome	83	p1	(A)10	10	152545	152554

## Sheet: Impatiens fanjingshanica
Table S6 The comparison of SSRs among 12 balsaminaceae species
ID	nr.	SSR	type	size	start	end
Impatiens_fanjingshanica_Impatiens_fanjingshanica_chloroplast,complete_genome	1	p3	(GAA)4	12	2834	2845
Impatiens_fanjingshanica_Impatiens_fanjingshanica_chloroplast,complete_genome	2	p1	(C)11	11	5000	5010
Impatiens_fanjingshanica_Impatiens_fanjingshanica_chloroplast,complete_genome	3	c	(A)10tattttaaagatttcttttattgagtggtctttaaatccctttctttttactaaaata(T)10	78	5217	5294
Impatiens_fanjingshanica_Impatiens_fanjingshanica_chloroplast,complete_genome	4	c	(TTTA)3tttttcaaaaaaa(AT)6	37	5977	6013
Impatiens_fanjingshanica_Impatiens_fanjingshanica_chloroplast,complete_genome	5	p2	(AT)5	10	6488	6497
Impatiens_fanjingshanica_Impatiens_fanjingshanica_chloroplast,complete_genome	6	p1	(A)10	10	6921	6930
Impatiens_fanjingshanica_Impatiens_fanjingshanica_chloroplast,complete_genome	7	p1	(T)11	11	7468	7478
Impatiens_fanjingshanica_Impatiens_fanjingshanica_chloroplast,complete_genome	8	p1	(A)10	10	7963	7972
Impatiens_fanjingshanica_Impatiens_fanjingshanica_chloroplast,complete_genome	9	p1	(T)11	11	9095	9105
Impatiens_fanjingshanica_Impatiens_fanjingshanica_chloroplast,complete_genome	10	p1	(T)10	10	9221	9230
Impatiens_fanjingshanica_Impatiens_fanjingshanica_chloroplast,complete_genome	11	p1	(T)12	12	10816	10827
Impatiens_fanjingshanica_Impatiens_fanjingshanica_chloroplast,complete_genome	12	c	(A)11tgtaattgtcagcaaagttgtttc(T)14	49	11514	11562
Impatiens_fanjingshanica_Impatiens_fanjingshanica_chloroplast,complete_genome	13	p1	(T)10	10	13517	13526
Impatiens_fanjingshanica_Impatiens_fanjingshanica_chloroplast,complete_genome	14	p1	(A)11	11	15583	15593
Impatiens_fanjingshanica_Impatiens_fanjingshanica_chloroplast,complete_genome	15	p1	(T)10	10	17790	17799
Impatiens_fanjingshanica_Impatiens_fanjingshanica_chloroplast,complete_genome	16	p2	(AT)5	10	19168	19177
Impatiens_fanjingshanica_Impatiens_fanjingshanica_chloroplast,complete_genome	17	p2	(AT)5	10	20187	20196
Impatiens_fanjingshanica_Impatiens_fanjingshanica_chloroplast,complete_genome	18	p1	(T)10	10	25472	25481
Impatiens_fanjingshanica_Impatiens_fanjingshanica_chloroplast,complete_genome	19	c*	(C)14(A)10*	24	26477	26500
Impatiens_fanjingshanica_Impatiens_fanjingshanica_chloroplast,complete_genome	20	p1	(T)14	14	26957	26970
Impatiens_fanjingshanica_Impatiens_fanjingshanica_chloroplast,complete_genome	21	p1	(A)13	13	27084	27096
Impatiens_fanjingshanica_Impatiens_fanjingshanica_chloroplast,complete_genome	22	p1	(A)10	10	27635	27644
Impatiens_fanjingshanica_Impatiens_fanjingshanica_chloroplast,complete_genome	23	p1	(A)12	12	28559	28570
Impatiens_fanjingshanica_Impatiens_fanjingshanica_chloroplast,complete_genome	24	p1	(T)10	10	28674	28683
Impatiens_fanjingshanica_Impatiens_fanjingshanica_chloroplast,complete_genome	25	p1	(A)17	17	29858	29874
Impatiens_fanjingshanica_Impatiens_fanjingshanica_chloroplast,complete_genome	26	c	(T)12catgatttcatagaatttttgattcgttattcatgaattattcaatgaaattcaatttgaattctaaaacatattaatctaatattatgaa(TAT)4atattaataataaccgtcttaact(A)12	151	30401	30551
Impatiens_fanjingshanica_Impatiens_fanjingshanica_chloroplast,complete_genome	27	c	(A)10gtaagtggacctgacccattgaatcatgactctattcgctattctgatattaaaattagatagggatgaaattggaccggttgactc(T)12	109	31307	31415
Impatiens_fanjingshanica_Impatiens_fanjingshanica_chloroplast,complete_genome	28	p1	(A)14	14	41548	41561
Impatiens_fanjingshanica_Impatiens_fanjingshanica_chloroplast,complete_genome	29	p1	(T)10	10	43295	43304
Impatiens_fanjingshanica_Impatiens_fanjingshanica_chloroplast,complete_genome	30	p2	(AT)6	12	44929	44940
Impatiens_fanjingshanica_Impatiens_fanjingshanica_chloroplast,complete_genome	31	p2	(AT)6	12	45509	45520
Impatiens_fanjingshanica_Impatiens_fanjingshanica_chloroplast,complete_genome	32	p1	(A)11	11	45628	45638
Impatiens_fanjingshanica_Impatiens_fanjingshanica_chloroplast,complete_genome	33	p1	(T)11	11	48837	48847
Impatiens_fanjingshanica_Impatiens_fanjingshanica_chloroplast,complete_genome	34	p4	(GTTT)3	12	49352	49363
Impatiens_fanjingshanica_Impatiens_fanjingshanica_chloroplast,complete_genome	35	c	(T)10gtttaaatggaagaattgaaaattgaagaagtga(AT)5	54	49536	49589
Impatiens_fanjingshanica_Impatiens_fanjingshanica_chloroplast,complete_genome	36	p1	(A)10	10	50043	50052
Impatiens_fanjingshanica_Impatiens_fanjingshanica_chloroplast,complete_genome	37	p1	(T)12	12	53118	53129
Impatiens_fanjingshanica_Impatiens_fanjingshanica_chloroplast,complete_genome	38	p1	(A)10	10	53254	53263
Impatiens_fanjingshanica_Impatiens_fanjingshanica_chloroplast,complete_genome	39	p1	(A)10	10	55060	55069
Impatiens_fanjingshanica_Impatiens_fanjingshanica_chloroplast,complete_genome	40	p1	(A)13	13	58180	58192
Impatiens_fanjingshanica_Impatiens_fanjingshanica_chloroplast,complete_genome	41	p1	(T)12	12	59218	59229
Impatiens_fanjingshanica_Impatiens_fanjingshanica_chloroplast,complete_genome	42	p1	(A)10	10	59480	59489
Impatiens_fanjingshanica_Impatiens_fanjingshanica_chloroplast,complete_genome	43	p4	(AATT)3	12	62172	62183
Impatiens_fanjingshanica_Impatiens_fanjingshanica_chloroplast,complete_genome	44	p1	(T)15	15	64047	64061
Impatiens_fanjingshanica_Impatiens_fanjingshanica_chloroplast,complete_genome	45	p3	(TTA)4	12	64554	64565
Impatiens_fanjingshanica_Impatiens_fanjingshanica_chloroplast,complete_genome	46	p2	(TA)5	10	65341	65350
Impatiens_fanjingshanica_Impatiens_fanjingshanica_chloroplast,complete_genome	47	p1	(T)10	10	66873	66882
Impatiens_fanjingshanica_Impatiens_fanjingshanica_chloroplast,complete_genome	48	c	(T)11ccaaaaaaaagctctcatatcgaattcaaagtgccatgctattattacttcatattcatatcgcgaaggcatagtc(T)11	98	69254	69351
Impatiens_fanjingshanica_Impatiens_fanjingshanica_chloroplast,complete_genome	49	p2	(AT)7	14	70236	70249
Impatiens_fanjingshanica_Impatiens_fanjingshanica_chloroplast,complete_genome	50	p1	(T)11	11	75335	75345
Impatiens_fanjingshanica_Impatiens_fanjingshanica_chloroplast,complete_genome	51	p1	(T)13	13	76649	76661
Impatiens_fanjingshanica_Impatiens_fanjingshanica_chloroplast,complete_genome	52	p1	(A)10	10	79620	79629
Impatiens_fanjingshanica_Impatiens_fanjingshanica_chloroplast,complete_genome	53	c	(AT)6aaccttctattgaatctttca(T)10acttttttcatattgaaaatttatcaatctaaaaaaggttttcgcgggcgaat(TTTA)3	108	80397	80504
Impatiens_fanjingshanica_Impatiens_fanjingshanica_chloroplast,complete_genome	54	p1	(T)10	10	81088	81097
Impatiens_fanjingshanica_Impatiens_fanjingshanica_chloroplast,complete_genome	55	p2	(TA)6	12	95386	95397
Impatiens_fanjingshanica_Impatiens_fanjingshanica_chloroplast,complete_genome	56	p1	(A)10	10	108186	108195
Impatiens_fanjingshanica_Impatiens_fanjingshanica_chloroplast,complete_genome	57	p1	(T)11	11	109037	109047
Impatiens_fanjingshanica_Impatiens_fanjingshanica_chloroplast,complete_genome	58	c	(AT)5taaagaaagaactc(T)13	37	110716	110752
Impatiens_fanjingshanica_Impatiens_fanjingshanica_chloroplast,complete_genome	59	p1	(A)12	12	110912	110923
Impatiens_fanjingshanica_Impatiens_fanjingshanica_chloroplast,complete_genome	60	p1	(T)10	10	112606	112615
Impatiens_fanjingshanica_Impatiens_fanjingshanica_chloroplast,complete_genome	61	c	(T)11acttttattatattaagatactctttttcttctcttaaaaaaata(T)10	66	113114	113179
Impatiens_fanjingshanica_Impatiens_fanjingshanica_chloroplast,complete_genome	62	p4	(AATA)3	12	113398	113409
Impatiens_fanjingshanica_Impatiens_fanjingshanica_chloroplast,complete_genome	63	p1	(T)11	11	115294	115304
Impatiens_fanjingshanica_Impatiens_fanjingshanica_chloroplast,complete_genome	64	p1	(A)12	12	115858	115869
Impatiens_fanjingshanica_Impatiens_fanjingshanica_chloroplast,complete_genome	65	p1	(A)14	14	116416	116429
Impatiens_fanjingshanica_Impatiens_fanjingshanica_chloroplast,complete_genome	66	c	(TTA)4ttccaaatagaataataaaaaaatgcttgggaatttatctcatcc(T)10	67	118101	118167
Impatiens_fanjingshanica_Impatiens_fanjingshanica_chloroplast,complete_genome	67	p1	(T)10	10	122321	122330
Impatiens_fanjingshanica_Impatiens_fanjingshanica_chloroplast,complete_genome	68	c	(T)11agtgaattcctttttggatcaatcataagaaaaaaac(T)10	58	122572	122629
Impatiens_fanjingshanica_Impatiens_fanjingshanica_chloroplast,complete_genome	69	p1	(T)11	11	122999	123009
Impatiens_fanjingshanica_Impatiens_fanjingshanica_chloroplast,complete_genome	70	c	(T)12caataaaaagttccatatttattctacgaatagtaatgatagagaaaaataaattcatgtagattttttcagtaa(T)11	98	123520	123617
Impatiens_fanjingshanica_Impatiens_fanjingshanica_chloroplast,complete_genome	71	c	(T)19agaaaggattttatctttttttttaaaattattagaactagagagc(T)10	75	124031	124105
Impatiens_fanjingshanica_Impatiens_fanjingshanica_chloroplast,complete_genome	72	p1	(T)10	10	124584	124593
Impatiens_fanjingshanica_Impatiens_fanjingshanica_chloroplast,complete_genome	73	c	(T)11atttgtttaatttcaatcaa(T)11caacgttagcattattttgactagcattgaaaagaaatttcaaa(T)10	96	125053	125148
Impatiens_fanjingshanica_Impatiens_fanjingshanica_chloroplast,complete_genome	74	c	(T)10gaagtcctcattactatttttacttttttctttgttgctataaattgacctaaccttgtagagttcatcaagggataa(T)10	98	125551	125648
Impatiens_fanjingshanica_Impatiens_fanjingshanica_chloroplast,complete_genome	75	p1	(T)10	10	125886	125895
Impatiens_fanjingshanica_Impatiens_fanjingshanica_chloroplast,complete_genome	76	p2	(AT)6	12	138683	138694

## Sheet: Impatiens glandulifera
Table S6 The comparison of SSRs among 12 balsaminaceae species
ID	nr.	SSR	type	size	start	end
Impatiens_glandulifera_(modified)_Impatiens_glandulifera_isolate_HB92_chloroplast,_complete_genome	1	p4	(TAAA)3	12	1550	1561
Impatiens_glandulifera_(modified)_Impatiens_glandulifera_isolate_HB92_chloroplast,_complete_genome	2	p1	(A)10	10	1785	1794
Impatiens_glandulifera_(modified)_Impatiens_glandulifera_isolate_HB92_chloroplast,_complete_genome	3	c	(T)10g(A)10	21	2872	2892
Impatiens_glandulifera_(modified)_Impatiens_glandulifera_isolate_HB92_chloroplast,_complete_genome	4	p1	(A)10	10	3708	3717
Impatiens_glandulifera_(modified)_Impatiens_glandulifera_isolate_HB92_chloroplast,_complete_genome	5	p1	(A)13	13	5253	5265
Impatiens_glandulifera_(modified)_Impatiens_glandulifera_isolate_HB92_chloroplast,_complete_genome	6	p1	(T)11	11	6046	6056
Impatiens_glandulifera_(modified)_Impatiens_glandulifera_isolate_HB92_chloroplast,_complete_genome	7	p4	(TTTA)3	12	6296	6307
Impatiens_glandulifera_(modified)_Impatiens_glandulifera_isolate_HB92_chloroplast,_complete_genome	8	p1	(A)10	10	6485	6494
Impatiens_glandulifera_(modified)_Impatiens_glandulifera_isolate_HB92_chloroplast,_complete_genome	9	p1	(A)13	13	7451	7463
Impatiens_glandulifera_(modified)_Impatiens_glandulifera_isolate_HB92_chloroplast,_complete_genome	10	p1	(T)11	11	7618	7628
Impatiens_glandulifera_(modified)_Impatiens_glandulifera_isolate_HB92_chloroplast,_complete_genome	11	p1	(A)10	10	8070	8079
Impatiens_glandulifera_(modified)_Impatiens_glandulifera_isolate_HB92_chloroplast,_complete_genome	12	p1	(T)16	16	11657	11672
Impatiens_glandulifera_(modified)_Impatiens_glandulifera_isolate_HB92_chloroplast,_complete_genome	13	p1	(A)10	10	15639	15648
Impatiens_glandulifera_(modified)_Impatiens_glandulifera_isolate_HB92_chloroplast,_complete_genome	14	p1	(T)10	10	17851	17860
Impatiens_glandulifera_(modified)_Impatiens_glandulifera_isolate_HB92_chloroplast,_complete_genome	15	p2	(AT)5	10	20258	20267
Impatiens_glandulifera_(modified)_Impatiens_glandulifera_isolate_HB92_chloroplast,_complete_genome	16	p1	(T)10	10	25542	25551
Impatiens_glandulifera_(modified)_Impatiens_glandulifera_isolate_HB92_chloroplast,_complete_genome	17	p1	(T)10	10	27068	27077
Impatiens_glandulifera_(modified)_Impatiens_glandulifera_isolate_HB92_chloroplast,_complete_genome	18	p1	(A)13	13	29440	29452
Impatiens_glandulifera_(modified)_Impatiens_glandulifera_isolate_HB92_chloroplast,_complete_genome	19	p1	(T)10	10	30499	30508
Impatiens_glandulifera_(modified)_Impatiens_glandulifera_isolate_HB92_chloroplast,_complete_genome	20	p4	(TTCA)3	12	30828	30839
Impatiens_glandulifera_(modified)_Impatiens_glandulifera_isolate_HB92_chloroplast,_complete_genome	21	p1	(A)10	10	31876	31885
Impatiens_glandulifera_(modified)_Impatiens_glandulifera_isolate_HB92_chloroplast,_complete_genome	22	p1	(T)10	10	35824	35833
Impatiens_glandulifera_(modified)_Impatiens_glandulifera_isolate_HB92_chloroplast,_complete_genome	23	p1	(A)11	11	41967	41977
Impatiens_glandulifera_(modified)_Impatiens_glandulifera_isolate_HB92_chloroplast,_complete_genome	24	p1	(A)12	12	45535	45546
Impatiens_glandulifera_(modified)_Impatiens_glandulifera_isolate_HB92_chloroplast,_complete_genome	25	p1	(A)13	13	46335	46347
Impatiens_glandulifera_(modified)_Impatiens_glandulifera_isolate_HB92_chloroplast,_complete_genome	26	c	(A)10ttctacaatttttttgtttaaatggaagaattgaaaatggaagaaatga(AT)5ttattatttctataatatttattaaaaa(AT)6aaatattatagaatatttattttttagaatgtatttcttatatacattttttttcttttgatgaactgattggccagttccaacaaatagaataaat(A)10	216	50292	50507
Impatiens_glandulifera_(modified)_Impatiens_glandulifera_isolate_HB92_chloroplast,_complete_genome	27	p1	(A)17	17	55896	55912
Impatiens_glandulifera_(modified)_Impatiens_glandulifera_isolate_HB92_chloroplast,_complete_genome	28	c	(TTAA)3attattaataaatatagatgagatttgatttgacgaaaaaaatgatttc(TTCT)3	73	56101	56173
Impatiens_glandulifera_(modified)_Impatiens_glandulifera_isolate_HB92_chloroplast,_complete_genome	29	p1	(A)10	10	62212	62221
Impatiens_glandulifera_(modified)_Impatiens_glandulifera_isolate_HB92_chloroplast,_complete_genome	30	p1	(T)12	12	64795	64806
Impatiens_glandulifera_(modified)_Impatiens_glandulifera_isolate_HB92_chloroplast,_complete_genome	31	p3	(TTA)4	12	65305	65316
Impatiens_glandulifera_(modified)_Impatiens_glandulifera_isolate_HB92_chloroplast,_complete_genome	32	p1	(A)11	11	67220	67230
Impatiens_glandulifera_(modified)_Impatiens_glandulifera_isolate_HB92_chloroplast,_complete_genome	33	p1	(T)10	10	67638	67647
Impatiens_glandulifera_(modified)_Impatiens_glandulifera_isolate_HB92_chloroplast,_complete_genome	34	p1	(T)10	10	70044	70053
Impatiens_glandulifera_(modified)_Impatiens_glandulifera_isolate_HB92_chloroplast,_complete_genome	35	p2	(TA)5	10	70894	70903
Impatiens_glandulifera_(modified)_Impatiens_glandulifera_isolate_HB92_chloroplast,_complete_genome	36	p1	(T)15	15	74398	74412
Impatiens_glandulifera_(modified)_Impatiens_glandulifera_isolate_HB92_chloroplast,_complete_genome	37	p1	(T)11	11	77119	77129
Impatiens_glandulifera_(modified)_Impatiens_glandulifera_isolate_HB92_chloroplast,_complete_genome	38	p1	(T)13	13	77328	77340
Impatiens_glandulifera_(modified)_Impatiens_glandulifera_isolate_HB92_chloroplast,_complete_genome	39	c	(T)10cttaattatctataatgaaaatattcttaatatatagccttatattgaatctttcc(T)11	77	81039	81115
Impatiens_glandulifera_(modified)_Impatiens_glandulifera_isolate_HB92_chloroplast,_complete_genome	40	p1	(T)10	10	81266	81275
Impatiens_glandulifera_(modified)_Impatiens_glandulifera_isolate_HB92_chloroplast,_complete_genome	41	p2	(TC)6	12	82702	82713
Impatiens_glandulifera_(modified)_Impatiens_glandulifera_isolate_HB92_chloroplast,_complete_genome	42	p2	(TA)6	12	96058	96069
Impatiens_glandulifera_(modified)_Impatiens_glandulifera_isolate_HB92_chloroplast,_complete_genome	43	p1	(A)12	12	108836	108847
Impatiens_glandulifera_(modified)_Impatiens_glandulifera_isolate_HB92_chloroplast,_complete_genome	44	p1	(T)11	11	109700	109710
Impatiens_glandulifera_(modified)_Impatiens_glandulifera_isolate_HB92_chloroplast,_complete_genome	45	p1	(A)10	10	111372	111381
Impatiens_glandulifera_(modified)_Impatiens_glandulifera_isolate_HB92_chloroplast,_complete_genome	46	p1	(T)13	13	111696	111708
Impatiens_glandulifera_(modified)_Impatiens_glandulifera_isolate_HB92_chloroplast,_complete_genome	47	p1	(A)12	12	112352	112363
Impatiens_glandulifera_(modified)_Impatiens_glandulifera_isolate_HB92_chloroplast,_complete_genome	48	c	(AT)5tcgtgtaagccagcgagaaccatttgaatcaagtagtgcactgattcacatggttctcataaacatcaaacatatcgggtaaaaatgaaaa(T)11	112	113759	113870
Impatiens_glandulifera_(modified)_Impatiens_glandulifera_isolate_HB92_chloroplast,_complete_genome	49	p4	(AATA)3	12	114139	114150
Impatiens_glandulifera_(modified)_Impatiens_glandulifera_isolate_HB92_chloroplast,_complete_genome	50	p5	(AAATG)3	15	115523	115537
Impatiens_glandulifera_(modified)_Impatiens_glandulifera_isolate_HB92_chloroplast,_complete_genome	51	p1	(T)10	10	118911	118920
Impatiens_glandulifera_(modified)_Impatiens_glandulifera_isolate_HB92_chloroplast,_complete_genome	52	p1	(T)13	13	123277	123289
Impatiens_glandulifera_(modified)_Impatiens_glandulifera_isolate_HB92_chloroplast,_complete_genome	53	p1	(T)11	11	123744	123754
Impatiens_glandulifera_(modified)_Impatiens_glandulifera_isolate_HB92_chloroplast,_complete_genome	54	c	(T)12cactaaaaagttccatatttattctacgaatagtaatgatagataaaaagaaatccatgtagatttttttagtaa(T)11	98	124258	124355
Impatiens_glandulifera_(modified)_Impatiens_glandulifera_isolate_HB92_chloroplast,_complete_genome	55	c	(T)10ctcttgttttagtctttctattttatttctgattatgcttgttctagcaattatatctttc(T)10	81	124474	124554
Impatiens_glandulifera_(modified)_Impatiens_glandulifera_isolate_HB92_chloroplast,_complete_genome	56	c	(T)16aagagatttagaaaggattttgttcttttttttaaaattattagaactagatcgta(T)10acttttcc(T)13	103	124760	124862
Impatiens_glandulifera_(modified)_Impatiens_glandulifera_isolate_HB92_chloroplast,_complete_genome	57	c	(T)11atttctttaatttcaatcaa(T)11	42	125815	125856
Impatiens_glandulifera_(modified)_Impatiens_glandulifera_isolate_HB92_chloroplast,_complete_genome	58	c	(T)10gaagtcctcataaatattcttaattttttctttgttgctataaattgacctaaccttgtacagttcagcaaggtctaa(T)10	98	126334	126431
Impatiens_glandulifera_(modified)_Impatiens_glandulifera_isolate_HB92_chloroplast,_complete_genome	59	p1	(T)12	12	126661	126672
Impatiens_glandulifera_(modified)_Impatiens_glandulifera_isolate_HB92_chloroplast,_complete_genome	60	p2	(AT)6	12	139438	139449

## Sheet: Impatiens guizhouensis
Table S6 The comparison of SSRs among 12 balsaminaceae species
ID	nr.	SSR	type	size	start	end
Impatiens_guizhouensis_Impatiens_guizhouensis_chloroplast,_complete_genome	1	p1	(A)13	13	1768	1780
Impatiens_guizhouensis_Impatiens_guizhouensis_chloroplast,_complete_genome	2	c	(T)15g(A)11	27	2875	2901
Impatiens_guizhouensis_Impatiens_guizhouensis_chloroplast,_complete_genome	3	p1	(A)10	10	4700	4709
Impatiens_guizhouensis_Impatiens_guizhouensis_chloroplast,_complete_genome	4	p1	(T)10	10	7115	7124
Impatiens_guizhouensis_Impatiens_guizhouensis_chloroplast,_complete_genome	5	p1	(A)11	11	7338	7348
Impatiens_guizhouensis_Impatiens_guizhouensis_chloroplast,_complete_genome	6	p1	(A)10	10	7653	7662
Impatiens_guizhouensis_Impatiens_guizhouensis_chloroplast,_complete_genome	7	p1	(A)12	12	7780	7791
Impatiens_guizhouensis_Impatiens_guizhouensis_chloroplast,_complete_genome	8	p1	(A)10	10	7898	7907
Impatiens_guizhouensis_Impatiens_guizhouensis_chloroplast,_complete_genome	9	p1	(A)10	10	8814	8823
Impatiens_guizhouensis_Impatiens_guizhouensis_chloroplast,_complete_genome	10	p1	(T)11	11	10670	10680
Impatiens_guizhouensis_Impatiens_guizhouensis_chloroplast,_complete_genome	11	p1	(T)11	11	11342	11352
Impatiens_guizhouensis_Impatiens_guizhouensis_chloroplast,_complete_genome	12	p1	(A)11	11	11477	11487
Impatiens_guizhouensis_Impatiens_guizhouensis_chloroplast,_complete_genome	13	p1	(T)11	11	13397	13407
Impatiens_guizhouensis_Impatiens_guizhouensis_chloroplast,_complete_genome	14	p1	(T)11	11	17606	17616
Impatiens_guizhouensis_Impatiens_guizhouensis_chloroplast,_complete_genome	15	p2	(AT)5	10	18985	18994
Impatiens_guizhouensis_Impatiens_guizhouensis_chloroplast,_complete_genome	16	p2	(AT)5	10	20005	20014
Impatiens_guizhouensis_Impatiens_guizhouensis_chloroplast,_complete_genome	17	p1	(T)10	10	25309	25318
Impatiens_guizhouensis_Impatiens_guizhouensis_chloroplast,_complete_genome	18	p1	(T)11	11	26411	26421
Impatiens_guizhouensis_Impatiens_guizhouensis_chloroplast,_complete_genome	19	p1	(T)11	11	26855	26865
Impatiens_guizhouensis_Impatiens_guizhouensis_chloroplast,_complete_genome	20	p1	(T)10	10	27432	27441
Impatiens_guizhouensis_Impatiens_guizhouensis_chloroplast,_complete_genome	21	p1	(T)15	15	29537	29551
Impatiens_guizhouensis_Impatiens_guizhouensis_chloroplast,_complete_genome	22	p1	(A)11	11	29845	29855
Impatiens_guizhouensis_Impatiens_guizhouensis_chloroplast,_complete_genome	23	c	(A)10gtaagtggacctgacccattgaatcatgattctatccgctattctgatattaaaattagatagagatgaaattggaccgattgactc(T)10	107	31499	31605
Impatiens_guizhouensis_Impatiens_guizhouensis_chloroplast,_complete_genome	24	p1	(A)10	10	31809	31818
Impatiens_guizhouensis_Impatiens_guizhouensis_chloroplast,_complete_genome	25	p1	(T)10	10	34895	34904
Impatiens_guizhouensis_Impatiens_guizhouensis_chloroplast,_complete_genome	26	p1	(T)11	11	43731	43741
Impatiens_guizhouensis_Impatiens_guizhouensis_chloroplast,_complete_genome	27	p1	(A)10	10	44034	44043
Impatiens_guizhouensis_Impatiens_guizhouensis_chloroplast,_complete_genome	28	p1	(A)14	14	44399	44412
Impatiens_guizhouensis_Impatiens_guizhouensis_chloroplast,_complete_genome	29	p1	(T)14	14	45815	45828
Impatiens_guizhouensis_Impatiens_guizhouensis_chloroplast,_complete_genome	30	p1	(A)10	10	46212	46221
Impatiens_guizhouensis_Impatiens_guizhouensis_chloroplast,_complete_genome	31	c	(AT)6ttaata(AT)5taaaatta(AT)5	46	46613	46658
Impatiens_guizhouensis_Impatiens_guizhouensis_chloroplast,_complete_genome	32	p2	(TA)5	10	47374	47383
Impatiens_guizhouensis_Impatiens_guizhouensis_chloroplast,_complete_genome	33	p2	(AT)5	10	50765	50774
Impatiens_guizhouensis_Impatiens_guizhouensis_chloroplast,_complete_genome	34	p1	(T)11	11	50968	50978
Impatiens_guizhouensis_Impatiens_guizhouensis_chloroplast,_complete_genome	35	p1	(A)10	10	51202	51211
Impatiens_guizhouensis_Impatiens_guizhouensis_chloroplast,_complete_genome	36	p1	(T)12	12	53822	53833
Impatiens_guizhouensis_Impatiens_guizhouensis_chloroplast,_complete_genome	37	p2	(AT)7	14	54125	54138
Impatiens_guizhouensis_Impatiens_guizhouensis_chloroplast,_complete_genome	38	p1	(G)11	11	54372	54382
Impatiens_guizhouensis_Impatiens_guizhouensis_chloroplast,_complete_genome	39	p1	(A)10	10	56193	56202
Impatiens_guizhouensis_Impatiens_guizhouensis_chloroplast,_complete_genome	40	p4	(TTCT)3	12	56440	56451
Impatiens_guizhouensis_Impatiens_guizhouensis_chloroplast,_complete_genome	41	p1	(T)18	18	60183	60200
Impatiens_guizhouensis_Impatiens_guizhouensis_chloroplast,_complete_genome	42	p1	(A)10	10	60442	60451
Impatiens_guizhouensis_Impatiens_guizhouensis_chloroplast,_complete_genome	43	p4	(AATT)3	12	63023	63034
Impatiens_guizhouensis_Impatiens_guizhouensis_chloroplast,_complete_genome	44	p1	(T)14	14	64292	64305
Impatiens_guizhouensis_Impatiens_guizhouensis_chloroplast,_complete_genome	45	p3	(ATT)4	12	65413	65424
Impatiens_guizhouensis_Impatiens_guizhouensis_chloroplast,_complete_genome	46	c	(T)11c(A)12	24	70098	70121
Impatiens_guizhouensis_Impatiens_guizhouensis_chloroplast,_complete_genome	47	p1	(A)10	10	70584	70593
Impatiens_guizhouensis_Impatiens_guizhouensis_chloroplast,_complete_genome	48	p1	(T)10	10	76065	76074
Impatiens_guizhouensis_Impatiens_guizhouensis_chloroplast,_complete_genome	49	p1	(T)14	14	77187	77200
Impatiens_guizhouensis_Impatiens_guizhouensis_chloroplast,_complete_genome	50	p1	(T)12	12	77399	77410
Impatiens_guizhouensis_Impatiens_guizhouensis_chloroplast,_complete_genome	51	p1	(T)10	10	79306	79315
Impatiens_guizhouensis_Impatiens_guizhouensis_chloroplast,_complete_genome	52	p1	(A)10	10	80362	80371
Impatiens_guizhouensis_Impatiens_guizhouensis_chloroplast,_complete_genome	53	p1	(T)11	11	81169	81179
Impatiens_guizhouensis_Impatiens_guizhouensis_chloroplast,_complete_genome	54	p1	(T)11	11	81330	81340
Impatiens_guizhouensis_Impatiens_guizhouensis_chloroplast,_complete_genome	55	p1	(T)10	10	83182	83191
Impatiens_guizhouensis_Impatiens_guizhouensis_chloroplast,_complete_genome	56	p2	(TA)7	14	96143	96156
Impatiens_guizhouensis_Impatiens_guizhouensis_chloroplast,_complete_genome	57	p1	(T)10	10	97902	97911
Impatiens_guizhouensis_Impatiens_guizhouensis_chloroplast,_complete_genome	58	p1	(T)10	10	101798	101807
Impatiens_guizhouensis_Impatiens_guizhouensis_chloroplast,_complete_genome	59	p1	(A)10	10	108872	108881
Impatiens_guizhouensis_Impatiens_guizhouensis_chloroplast,_complete_genome	60	p1	(A)12	12	108983	108994
Impatiens_guizhouensis_Impatiens_guizhouensis_chloroplast,_complete_genome	61	p1	(A)11	11	109143	109153
Impatiens_guizhouensis_Impatiens_guizhouensis_chloroplast,_complete_genome	62	p1	(T)13	13	109947	109959
Impatiens_guizhouensis_Impatiens_guizhouensis_chloroplast,_complete_genome	63	p1	(T)11	11	113652	113662
Impatiens_guizhouensis_Impatiens_guizhouensis_chloroplast,_complete_genome	64	p2	(AT)5	10	114062	114071
Impatiens_guizhouensis_Impatiens_guizhouensis_chloroplast,_complete_genome	65	p4	(AATA)3	12	114478	114489
Impatiens_guizhouensis_Impatiens_guizhouensis_chloroplast,_complete_genome	66	p1	(T)11	11	119232	119242
Impatiens_guizhouensis_Impatiens_guizhouensis_chloroplast,_complete_genome	67	p3	(ATT)4	12	119822	119833
Impatiens_guizhouensis_Impatiens_guizhouensis_chloroplast,_complete_genome	68	p1	(T)12	12	124634	124645
Impatiens_guizhouensis_Impatiens_guizhouensis_chloroplast,_complete_genome	69	p1	(T)11	11	125120	125130
Impatiens_guizhouensis_Impatiens_guizhouensis_chloroplast,_complete_genome	70	p1	(T)11	11	125249	125259
Impatiens_guizhouensis_Impatiens_guizhouensis_chloroplast,_complete_genome	71	p1	(T)11	11	126270	126280
Impatiens_guizhouensis_Impatiens_guizhouensis_chloroplast,_complete_genome	72	c	(T)10atcggcaggaacattttttctatcatttctaaaaaagttgataaacttggtggatatgtaaataata(T)11	88	126846	126933
Impatiens_guizhouensis_Impatiens_guizhouensis_chloroplast,_complete_genome	73	p1	(T)12	12	127082	127093
Impatiens_guizhouensis_Impatiens_guizhouensis_chloroplast,_complete_genome	74	p1	(T)10	10	127195	127204
Impatiens_guizhouensis_Impatiens_guizhouensis_chloroplast,_complete_genome	75	p1	(A)10	10	134269	134278
Impatiens_guizhouensis_Impatiens_guizhouensis_chloroplast,_complete_genome	76	p1	(A)10	10	138165	138174
Impatiens_guizhouensis_Impatiens_guizhouensis_chloroplast,_complete_genome	77	p2	(TA)7	14	139920	139933

## Sheet: Impatiens linearisepala
Table S6 The comparison of SSRs among 12 balsaminaceae species
ID	nr.	SSR	type	size	start	end
Impatiens_linearisepala_Impatiens_linearisepala_chloroplast,_complete_genome	1	p4	(TAAA)3	12	1535	1546
Impatiens_linearisepala_Impatiens_linearisepala_chloroplast,_complete_genome	2	p1	(A)10	10	1671	1680
Impatiens_linearisepala_Impatiens_linearisepala_chloroplast,_complete_genome	3	p1	(A)10	10	2888	2897
Impatiens_linearisepala_Impatiens_linearisepala_chloroplast,_complete_genome	4	p1	(T)10	10	5588	5597
Impatiens_linearisepala_Impatiens_linearisepala_chloroplast,_complete_genome	5	c	(T)10gttttgaaaaaaaaatcg(A)10ggatgataacaatacttctaggctatggatttgctttttttagacg(T)12	96	6089	6184
Impatiens_linearisepala_Impatiens_linearisepala_chloroplast,_complete_genome	6	p1	(A)10	10	6712	6721
Impatiens_linearisepala_Impatiens_linearisepala_chloroplast,_complete_genome	7	p1	(A)12	12	7911	7922
Impatiens_linearisepala_Impatiens_linearisepala_chloroplast,_complete_genome	8	p1	(A)10	10	8071	8080
Impatiens_linearisepala_Impatiens_linearisepala_chloroplast,_complete_genome	9	p1	(A)11	11	8233	8243
Impatiens_linearisepala_Impatiens_linearisepala_chloroplast,_complete_genome	10	p1	(A)10	10	8445	8454
Impatiens_linearisepala_Impatiens_linearisepala_chloroplast,_complete_genome	11	p2	(AT)5	10	9370	9379
Impatiens_linearisepala_Impatiens_linearisepala_chloroplast,_complete_genome	12	p1	(T)11	11	11186	11196
Impatiens_linearisepala_Impatiens_linearisepala_chloroplast,_complete_genome	13	p1	(T)13	13	11910	11922
Impatiens_linearisepala_Impatiens_linearisepala_chloroplast,_complete_genome	14	p1	(A)11	11	12825	12835
Impatiens_linearisepala_Impatiens_linearisepala_chloroplast,_complete_genome	15	p2	(AT)5	10	13452	13461
Impatiens_linearisepala_Impatiens_linearisepala_chloroplast,_complete_genome	16	p1	(A)11	11	15919	15929
Impatiens_linearisepala_Impatiens_linearisepala_chloroplast,_complete_genome	17	p1	(T)10	10	18095	18104
Impatiens_linearisepala_Impatiens_linearisepala_chloroplast,_complete_genome	18	p2	(TA)5	10	19472	19481
Impatiens_linearisepala_Impatiens_linearisepala_chloroplast,_complete_genome	19	p2	(AT)7	14	20502	20515
Impatiens_linearisepala_Impatiens_linearisepala_chloroplast,_complete_genome	20	p1	(T)10	10	26895	26904
Impatiens_linearisepala_Impatiens_linearisepala_chloroplast,_complete_genome	21	p1	(T)10	10	27346	27355
Impatiens_linearisepala_Impatiens_linearisepala_chloroplast,_complete_genome	22	p1	(A)11	11	30255	30265
Impatiens_linearisepala_Impatiens_linearisepala_chloroplast,_complete_genome	23	p1	(T)10	10	30837	30846
Impatiens_linearisepala_Impatiens_linearisepala_chloroplast,_complete_genome	24	p4	(TTCA)3	12	31171	31182
Impatiens_linearisepala_Impatiens_linearisepala_chloroplast,_complete_genome	25	c	(A)10gtaagtggacctgacccattgaatcatgactctatccgctattctgatattaaaattagatagagatgaaattggaccggttgactc(T)10	107	31888	31994
Impatiens_linearisepala_Impatiens_linearisepala_chloroplast,_complete_genome	26	p1	(A)16	16	32192	32207
Impatiens_linearisepala_Impatiens_linearisepala_chloroplast,_complete_genome	27	p2	(AG)5	10	35415	35424
Impatiens_linearisepala_Impatiens_linearisepala_chloroplast,_complete_genome	28	p1	(T)12	12	36157	36168
Impatiens_linearisepala_Impatiens_linearisepala_chloroplast,_complete_genome	29	p1	(T)11	11	44060	44070
Impatiens_linearisepala_Impatiens_linearisepala_chloroplast,_complete_genome	30	p1	(A)15	15	44363	44377
Impatiens_linearisepala_Impatiens_linearisepala_chloroplast,_complete_genome	31	p1	(A)12	12	46024	46035
Impatiens_linearisepala_Impatiens_linearisepala_chloroplast,_complete_genome	32	p3	(ATA)4	12	46353	46364
Impatiens_linearisepala_Impatiens_linearisepala_chloroplast,_complete_genome	33	p1	(A)14	14	46721	46734
Impatiens_linearisepala_Impatiens_linearisepala_chloroplast,_complete_genome	34	p2	(AT)6	12	47334	47345
Impatiens_linearisepala_Impatiens_linearisepala_chloroplast,_complete_genome	35	p1	(T)10	10	50015	50024
Impatiens_linearisepala_Impatiens_linearisepala_chloroplast,_complete_genome	36	p1	(T)10	10	50794	50803
Impatiens_linearisepala_Impatiens_linearisepala_chloroplast,_complete_genome	37	p3	(TTG)4	12	54210	54221
Impatiens_linearisepala_Impatiens_linearisepala_chloroplast,_complete_genome	38	p2	(TA)5	10	58585	58594
Impatiens_linearisepala_Impatiens_linearisepala_chloroplast,_complete_genome	39	p4	(AATT)3	12	62936	62947
Impatiens_linearisepala_Impatiens_linearisepala_chloroplast,_complete_genome	40	p1	(T)12	12	64196	64207
Impatiens_linearisepala_Impatiens_linearisepala_chloroplast,_complete_genome	41	p3	(TTA)4	12	65287	65298
Impatiens_linearisepala_Impatiens_linearisepala_chloroplast,_complete_genome	42	p1	(T)10	10	67601	67610
Impatiens_linearisepala_Impatiens_linearisepala_chloroplast,_complete_genome	43	c	(T)10g(A)10ctctcatatcgaattcaaagtgccatgctattattacttaatattcatatcgcgaaggcatagtc(T)11	97	69996	70092
Impatiens_linearisepala_Impatiens_linearisepala_chloroplast,_complete_genome	44	p1	(A)11	11	70536	70546
Impatiens_linearisepala_Impatiens_linearisepala_chloroplast,_complete_genome	45	p2	(TA)5	10	70944	70953
Impatiens_linearisepala_Impatiens_linearisepala_chloroplast,_complete_genome	46	p1	(T)10	10	76069	76078
Impatiens_linearisepala_Impatiens_linearisepala_chloroplast,_complete_genome	47	p1	(T)10	10	77200	77209
Impatiens_linearisepala_Impatiens_linearisepala_chloroplast,_complete_genome	48	p1	(T)10	10	77408	77417
Impatiens_linearisepala_Impatiens_linearisepala_chloroplast,_complete_genome	49	p1	(A)10	10	80380	80389
Impatiens_linearisepala_Impatiens_linearisepala_chloroplast,_complete_genome	50	p1	(T)17	17	81200	81216
Impatiens_linearisepala_Impatiens_linearisepala_chloroplast,_complete_genome	51	p1	(T)10	10	83485	83494
Impatiens_linearisepala_Impatiens_linearisepala_chloroplast,_complete_genome	52	p1	(A)10	10	97996	98005
Impatiens_linearisepala_Impatiens_linearisepala_chloroplast,_complete_genome	53	p1	(A)12	12	108971	108982
Impatiens_linearisepala_Impatiens_linearisepala_chloroplast,_complete_genome	54	c	(A)12ggacctttttgttgtggta(T)10	41	111472	111512
Impatiens_linearisepala_Impatiens_linearisepala_chloroplast,_complete_genome	55	p1	(T)10	10	113159	113168
Impatiens_linearisepala_Impatiens_linearisepala_chloroplast,_complete_genome	56	p2	(AT)5	10	113569	113578
Impatiens_linearisepala_Impatiens_linearisepala_chloroplast,_complete_genome	57	p1	(T)10	10	113763	113772
Impatiens_linearisepala_Impatiens_linearisepala_chloroplast,_complete_genome	58	p1	(T)11	11	122987	122997
Impatiens_linearisepala_Impatiens_linearisepala_chloroplast,_complete_genome	59	c	(T)12caataaaaagttgcatatttattctacgaatagtaatgatagataaaaagaaatccatgtagagttttttagtca(T)11	98	124110	124207
Impatiens_linearisepala_Impatiens_linearisepala_chloroplast,_complete_genome	60	p1	(T)17	17	124626	124642
Impatiens_linearisepala_Impatiens_linearisepala_chloroplast,_complete_genome	61	p1	(T)11	11	125725	125735
Impatiens_linearisepala_Impatiens_linearisepala_chloroplast,_complete_genome	62	p1	(A)11	11	125894	125904
Impatiens_linearisepala_Impatiens_linearisepala_chloroplast,_complete_genome	63	c	(T)10gaagtcctcatttatattcttactttgttcttcgttgctataaattgacctaaccttgtacagttcatcaagggataa(T)10	98	126204	126301
Impatiens_linearisepala_Impatiens_linearisepala_chloroplast,_complete_genome	64	p1	(T)12	12	126531	126542
Impatiens_linearisepala_Impatiens_linearisepala_chloroplast,_complete_genome	65	p1	(T)10	10	137517	137526
Impatiens_linearisepala_Impatiens_linearisepala_chloroplast,_complete_genome	66	p1	(A)10	10	152028	152037

## Sheet: Impatiens loulanensis
Table S6 The comparison of SSRs among 12 balsaminaceae species
ID	nr.	SSR	type	size	start	end
Impatiens_loulanensis_Impatiens_loulanensis_chloroplast,_complete_genome	1	p1	(A)10	10	166	175
Impatiens_loulanensis_Impatiens_loulanensis_chloroplast,_complete_genome	2	p4	(TAAA)3	12	1548	1559
Impatiens_loulanensis_Impatiens_loulanensis_chloroplast,_complete_genome	3	p1	(A)10	10	1779	1788
Impatiens_loulanensis_Impatiens_loulanensis_chloroplast,_complete_genome	4	c	(T)10g(A)10	21	2842	2862
Impatiens_loulanensis_Impatiens_loulanensis_chloroplast,_complete_genome	5	p1	(A)11	11	3233	3243
Impatiens_loulanensis_Impatiens_loulanensis_chloroplast,_complete_genome	6	p1	(A)10	10	3672	3681
Impatiens_loulanensis_Impatiens_loulanensis_chloroplast,_complete_genome	7	p1	(A)10	10	4502	4511
Impatiens_loulanensis_Impatiens_loulanensis_chloroplast,_complete_genome	8	p1	(A)14	14	5229	5242
Impatiens_loulanensis_Impatiens_loulanensis_chloroplast,_complete_genome	9	p1	(T)17	17	6097	6113
Impatiens_loulanensis_Impatiens_loulanensis_chloroplast,_complete_genome	10	p1	(A)10	10	6599	6608
Impatiens_loulanensis_Impatiens_loulanensis_chloroplast,_complete_genome	11	p1	(A)14	14	7565	7578
Impatiens_loulanensis_Impatiens_loulanensis_chloroplast,_complete_genome	12	p1	(A)12	12	7962	7973
Impatiens_loulanensis_Impatiens_loulanensis_chloroplast,_complete_genome	13	c	(A)10gaagacttcttagcttttatttttgttcaaaaaggtccattctattcttctggcccggctagggcctgatctagccgggcccttttttgt(A)10	110	8113	8222
Impatiens_loulanensis_Impatiens_loulanensis_chloroplast,_complete_genome	14	p1	(A)10	10	8325	8334
Impatiens_loulanensis_Impatiens_loulanensis_chloroplast,_complete_genome	15	p1	(A)10	10	9232	9241
Impatiens_loulanensis_Impatiens_loulanensis_chloroplast,_complete_genome	16	p1	(T)10	10	11084	11093
Impatiens_loulanensis_Impatiens_loulanensis_chloroplast,_complete_genome	17	p1	(T)11	11	11805	11815
Impatiens_loulanensis_Impatiens_loulanensis_chloroplast,_complete_genome	18	p1	(T)10	10	13805	13814
Impatiens_loulanensis_Impatiens_loulanensis_chloroplast,_complete_genome	19	p1	(T)10	10	18100	18109
Impatiens_loulanensis_Impatiens_loulanensis_chloroplast,_complete_genome	20	p2	(TA)5	10	19471	19480
Impatiens_loulanensis_Impatiens_loulanensis_chloroplast,_complete_genome	21	p2	(AT)5	10	20497	20506
Impatiens_loulanensis_Impatiens_loulanensis_chloroplast,_complete_genome	22	p1	(T)10	10	25787	25796
Impatiens_loulanensis_Impatiens_loulanensis_chloroplast,_complete_genome	23	c	(A)10tcattgaatttggacgattattatgatattacatattttaatttgcttgaatccc(A)17	82	26727	26808
Impatiens_loulanensis_Impatiens_loulanensis_chloroplast,_complete_genome	24	p1	(T)11	11	27309	27319
Impatiens_loulanensis_Impatiens_loulanensis_chloroplast,_complete_genome	25	p1	(A)12	12	28865	28876
Impatiens_loulanensis_Impatiens_loulanensis_chloroplast,_complete_genome	26	p1	(T)10	10	29144	29153
Impatiens_loulanensis_Impatiens_loulanensis_chloroplast,_complete_genome	27	c*	(C)11(A)11*	22	29673	29694
Impatiens_loulanensis_Impatiens_loulanensis_chloroplast,_complete_genome	28	p1	(A)11	11	30169	30179
Impatiens_loulanensis_Impatiens_loulanensis_chloroplast,_complete_genome	29	p1	(T)13	13	30757	30769
Impatiens_loulanensis_Impatiens_loulanensis_chloroplast,_complete_genome	30	c	(A)11gaaataaataataatacataatccaaagatcggattcccttagagagcaatttgtttgttagatcagaccagaaggtaattaaattccatttcttccact(TTCA)3	123	30993	31115
Impatiens_loulanensis_Impatiens_loulanensis_chloroplast,_complete_genome	31	p1	(T)13	13	31946	31958
Impatiens_loulanensis_Impatiens_loulanensis_chloroplast,_complete_genome	32	p1	(T)14	14	32444	32457
Impatiens_loulanensis_Impatiens_loulanensis_chloroplast,_complete_genome	33	p1	(A)10	10	36123	36132
Impatiens_loulanensis_Impatiens_loulanensis_chloroplast,_complete_genome	34	p1	(A)13	13	42254	42266
Impatiens_loulanensis_Impatiens_loulanensis_chloroplast,_complete_genome	35	p5	(AAAAG)3	15	42774	42788
Impatiens_loulanensis_Impatiens_loulanensis_chloroplast,_complete_genome	36	p1	(T)10	10	44012	44021
Impatiens_loulanensis_Impatiens_loulanensis_chloroplast,_complete_genome	37	p1	(A)10	10	44302	44311
Impatiens_loulanensis_Impatiens_loulanensis_chloroplast,_complete_genome	38	p1	(A)12	12	45837	45848
Impatiens_loulanensis_Impatiens_loulanensis_chloroplast,_complete_genome	39	p1	(A)10	10	46539	46548
Impatiens_loulanensis_Impatiens_loulanensis_chloroplast,_complete_genome	40	p1	(A)10	10	46807	46816
Impatiens_loulanensis_Impatiens_loulanensis_chloroplast,_complete_genome	41	p2	(AT)5	10	50537	50546
Impatiens_loulanensis_Impatiens_loulanensis_chloroplast,_complete_genome	42	p1	(T)10	10	51688	51697
Impatiens_loulanensis_Impatiens_loulanensis_chloroplast,_complete_genome	43	p2	(AT)6	12	54031	54042
Impatiens_loulanensis_Impatiens_loulanensis_chloroplast,_complete_genome	44	p1	(A)11	11	56061	56071
Impatiens_loulanensis_Impatiens_loulanensis_chloroplast,_complete_genome	45	c*	(TA)5(T)11*	21	58849	58869
Impatiens_loulanensis_Impatiens_loulanensis_chloroplast,_complete_genome	46	p1	(A)10	10	59968	59977
Impatiens_loulanensis_Impatiens_loulanensis_chloroplast,_complete_genome	47	p1	(A)10	10	60460	60469
Impatiens_loulanensis_Impatiens_loulanensis_chloroplast,_complete_genome	48	p1	(A)10	10	62459	62468
Impatiens_loulanensis_Impatiens_loulanensis_chloroplast,_complete_genome	49	p1	(T)11	11	62609	62619
Impatiens_loulanensis_Impatiens_loulanensis_chloroplast,_complete_genome	50	p1	(T)12	12	64461	64472
Impatiens_loulanensis_Impatiens_loulanensis_chloroplast,_complete_genome	51	p1	(T)11	11	64663	64673
Impatiens_loulanensis_Impatiens_loulanensis_chloroplast,_complete_genome	52	p1	(T)13	13	65057	65069
Impatiens_loulanensis_Impatiens_loulanensis_chloroplast,_complete_genome	53	p3	(TTA)4	12	65568	65579
Impatiens_loulanensis_Impatiens_loulanensis_chloroplast,_complete_genome	54	p1	(A)10	10	69774	69783
Impatiens_loulanensis_Impatiens_loulanensis_chloroplast,_complete_genome	55	c	(T)11caaaaaaagctctcatatcgaattcaaagtgccatgctattattacttaatattcatattgcgaaggcatagtc(T)10	95	70224	70318
Impatiens_loulanensis_Impatiens_loulanensis_chloroplast,_complete_genome	56	p1	(A)12	12	71407	71418
Impatiens_loulanensis_Impatiens_loulanensis_chloroplast,_complete_genome	57	c	(A)10tttaaagaatagaattctaattttgaaattgaaaggctttcttctttcaaattcccgtttatgcttatttttaccataaaggcaaa(T)15	111	74502	74612
Impatiens_loulanensis_Impatiens_loulanensis_chloroplast,_complete_genome	58	p1	(T)10	10	77321	77330
Impatiens_loulanensis_Impatiens_loulanensis_chloroplast,_complete_genome	59	p1	(T)13	13	77529	77541
Impatiens_loulanensis_Impatiens_loulanensis_chloroplast,_complete_genome	60	c	(T)10attaattatcgataatgaaaatattcttaatatatagatatataaccttatattgaatctttca(T)15	89	81271	81359
Impatiens_loulanensis_Impatiens_loulanensis_chloroplast,_complete_genome	61	p1	(T)10	10	81510	81519
Impatiens_loulanensis_Impatiens_loulanensis_chloroplast,_complete_genome	62	p2	(TA)6	12	96291	96302
Impatiens_loulanensis_Impatiens_loulanensis_chloroplast,_complete_genome	63	p1	(A)15	15	109030	109044
Impatiens_loulanensis_Impatiens_loulanensis_chloroplast,_complete_genome	64	p1	(T)14	14	109958	109971
Impatiens_loulanensis_Impatiens_loulanensis_chloroplast,_complete_genome	65	p1	(T)10	10	113626	113635
Impatiens_loulanensis_Impatiens_loulanensis_chloroplast,_complete_genome	66	c	(AT)5tcgtgaaagccagcgagaaccatttgaatcaagtagtgcactgattcacatggttctcataaacatcaaacatatcaggtaaaaatttcaa(T)11	112	114031	114142
Impatiens_loulanensis_Impatiens_loulanensis_chloroplast,_complete_genome	67	p4	(AATA)3	12	114367	114378
Impatiens_loulanensis_Impatiens_loulanensis_chloroplast,_complete_genome	68	p1	(A)12	12	116841	116852
Impatiens_loulanensis_Impatiens_loulanensis_chloroplast,_complete_genome	69	p1	(A)15	15	117398	117412
Impatiens_loulanensis_Impatiens_loulanensis_chloroplast,_complete_genome	70	p1	(T)20	20	123529	123548
Impatiens_loulanensis_Impatiens_loulanensis_chloroplast,_complete_genome	71	c	(T)12caataaaaagttctatatttattctacgaatagtaatgatagataaaaggaaatccatgtagatttttttagtca(T)11	98	124471	124568
Impatiens_loulanensis_Impatiens_loulanensis_chloroplast,_complete_genome	72	p1	(T)10	10	124696	124705
Impatiens_loulanensis_Impatiens_loulanensis_chloroplast,_complete_genome	73	c	(T)11aagatatttagaaaggtttttgttcttttttttaaaattattagaactagatcata(T)10aattttccta(T)11	98	124987	125084
Impatiens_loulanensis_Impatiens_loulanensis_chloroplast,_complete_genome	74	c	(T)11caacattagcattactccgaatcgcattgaaaagaaatttcaa(T)12	66	126074	126139
Impatiens_loulanensis_Impatiens_loulanensis_chloroplast,_complete_genome	75	p1	(A)12	12	126328	126339
Impatiens_loulanensis_Impatiens_loulanensis_chloroplast,_complete_genome	76	c	(T)11aagtcctcattaatattcttaattttttctttgttgctataaattgacctaaccttgtacagttcaacaaggtataa(T)10	98	126562	126659
Impatiens_loulanensis_Impatiens_loulanensis_chloroplast,_complete_genome	77	p1	(T)15	15	126889	126903
Impatiens_loulanensis_Impatiens_loulanensis_chloroplast,_complete_genome	78	p2	(AT)6	12	139630	139641

## Sheet: Impatiens piufanensis
Table S6 The comparison of SSRs among 12 balsaminaceae species
ID	nr.	SSR	type	size	start	end
Impatiens_piufanensis_(modified)_Impatiens_piufanensis_chloroplast,_complete_genome	1	p1	(A)10	10	1549	1558
Impatiens_piufanensis_(modified)_Impatiens_piufanensis_chloroplast,_complete_genome	2	c	(GAA)4tcttttattgctttttgtttttttg(A)11	48	2879	2926
Impatiens_piufanensis_(modified)_Impatiens_piufanensis_chloroplast,_complete_genome	3	p1	(C)10	10	5051	5060
Impatiens_piufanensis_(modified)_Impatiens_piufanensis_chloroplast,_complete_genome	4	p1	(A)12	12	5261	5272
Impatiens_piufanensis_(modified)_Impatiens_piufanensis_chloroplast,_complete_genome	5	c	(TTTA)3ttttttcaaaacaaaaaagaaatagaaaaaaaggatgataacactacttaataggctatggatttcctttttttagacg(T)13atttttggggaagattatagaaggatttctgaatttcaaat(A)10	155	6010	6164
Impatiens_piufanensis_(modified)_Impatiens_piufanensis_chloroplast,_complete_genome	6	c	(T)14c(A)11	26	7624	7649
Impatiens_piufanensis_(modified)_Impatiens_piufanensis_chloroplast,_complete_genome	7	p1	(A)10	10	7895	7904
Impatiens_piufanensis_(modified)_Impatiens_piufanensis_chloroplast,_complete_genome	8	p1	(A)11	11	8019	8029
Impatiens_piufanensis_(modified)_Impatiens_piufanensis_chloroplast,_complete_genome	9	p1	(A)10	10	8165	8174
Impatiens_piufanensis_(modified)_Impatiens_piufanensis_chloroplast,_complete_genome	10	p1	(T)14	14	9427	9440
Impatiens_piufanensis_(modified)_Impatiens_piufanensis_chloroplast,_complete_genome	11	p1	(T)11	11	11025	11035
Impatiens_piufanensis_(modified)_Impatiens_piufanensis_chloroplast,_complete_genome	12	p1	(T)13	13	11750	11762
Impatiens_piufanensis_(modified)_Impatiens_piufanensis_chloroplast,_complete_genome	13	c	(T)10aatattcttttggtcaatccttgaattggataaaatcctctgaaagaggaatcgttctttcgaacata(T)11	89	13648	13736
Impatiens_piufanensis_(modified)_Impatiens_piufanensis_chloroplast,_complete_genome	14	p1	(A)10	10	15800	15809
Impatiens_piufanensis_(modified)_Impatiens_piufanensis_chloroplast,_complete_genome	15	p1	(T)10	10	18006	18015
Impatiens_piufanensis_(modified)_Impatiens_piufanensis_chloroplast,_complete_genome	16	p2	(AT)5	10	19384	19393
Impatiens_piufanensis_(modified)_Impatiens_piufanensis_chloroplast,_complete_genome	17	p2	(AT)5	10	20398	20407
Impatiens_piufanensis_(modified)_Impatiens_piufanensis_chloroplast,_complete_genome	18	p1	(T)10	10	25683	25692
Impatiens_piufanensis_(modified)_Impatiens_piufanensis_chloroplast,_complete_genome	19	c*	(A)10ttattgaatttctacattattatatattacatattataacttgcttgaa(C)15(A)14*	88	26625	26712
Impatiens_piufanensis_(modified)_Impatiens_piufanensis_chloroplast,_complete_genome	20	p1	(T)12	12	27089	27100
Impatiens_piufanensis_(modified)_Impatiens_piufanensis_chloroplast,_complete_genome	21	p1	(A)12	12	27215	27226
Impatiens_piufanensis_(modified)_Impatiens_piufanensis_chloroplast,_complete_genome	22	c	(T)10catgatttcatagaatttttgattcgttattcatgaattattcaatgaaattcattttgaattctaaaacatattaatctaatattatgaa(TAT)4atattaataataaccgtcttaactt(A)10	148	30534	30681
Impatiens_piufanensis_(modified)_Impatiens_piufanensis_chloroplast,_complete_genome	23	p4	(TTCA)3	12	30819	30830
Impatiens_piufanensis_(modified)_Impatiens_piufanensis_chloroplast,_complete_genome	24	c	(A)10gtaagtggacctgacccattgaatcatgactctatccgctattctgatattaaaattagatagggatgaaattggaccggttgactc(T)13	110	31429	31538
Impatiens_piufanensis_(modified)_Impatiens_piufanensis_chloroplast,_complete_genome	25	p1	(A)11	11	31739	31749
Impatiens_piufanensis_(modified)_Impatiens_piufanensis_chloroplast,_complete_genome	26	p4	(ATAG)3	12	35168	35179
Impatiens_piufanensis_(modified)_Impatiens_piufanensis_chloroplast,_complete_genome	27	p1	(C)11	11	35614	35624
Impatiens_piufanensis_(modified)_Impatiens_piufanensis_chloroplast,_complete_genome	28	p1	(A)12	12	41834	41845
Impatiens_piufanensis_(modified)_Impatiens_piufanensis_chloroplast,_complete_genome	29	p1	(T)10	10	43578	43587
Impatiens_piufanensis_(modified)_Impatiens_piufanensis_chloroplast,_complete_genome	30	p1	(A)11	11	45490	45500
Impatiens_piufanensis_(modified)_Impatiens_piufanensis_chloroplast,_complete_genome	31	p1	(T)11	11	47306	47316
Impatiens_piufanensis_(modified)_Impatiens_piufanensis_chloroplast,_complete_genome	32	c	(T)10gtttaatttaaatggaagaattgaaaattgaagaagtga(AT)5	59	50064	50122
Impatiens_piufanensis_(modified)_Impatiens_piufanensis_chloroplast,_complete_genome	33	p2	(AT)5	10	53516	53525
Impatiens_piufanensis_(modified)_Impatiens_piufanensis_chloroplast,_complete_genome	34	p1	(A)10	10	53777	53786
Impatiens_piufanensis_(modified)_Impatiens_piufanensis_chloroplast,_complete_genome	35	p1	(A)11	11	55588	55598
Impatiens_piufanensis_(modified)_Impatiens_piufanensis_chloroplast,_complete_genome	36	p4	(TTCT)3	12	55830	55841
Impatiens_piufanensis_(modified)_Impatiens_piufanensis_chloroplast,_complete_genome	37	p1	(A)11	11	58728	58738
Impatiens_piufanensis_(modified)_Impatiens_piufanensis_chloroplast,_complete_genome	38	p1	(T)11	11	59842	59852
Impatiens_piufanensis_(modified)_Impatiens_piufanensis_chloroplast,_complete_genome	39	p1	(A)11	11	60046	60056
Impatiens_piufanensis_(modified)_Impatiens_piufanensis_chloroplast,_complete_genome	40	p4	(AATT)3	12	62765	62776
Impatiens_piufanensis_(modified)_Impatiens_piufanensis_chloroplast,_complete_genome	41	p1	(T)10	10	64035	64044
Impatiens_piufanensis_(modified)_Impatiens_piufanensis_chloroplast,_complete_genome	42	p1	(T)10	10	64640	64649
Impatiens_piufanensis_(modified)_Impatiens_piufanensis_chloroplast,_complete_genome	43	p3	(TTA)4	12	65152	65163
Impatiens_piufanensis_(modified)_Impatiens_piufanensis_chloroplast,_complete_genome	44	p2	(TA)7	14	65944	65957
Impatiens_piufanensis_(modified)_Impatiens_piufanensis_chloroplast,_complete_genome	45	p1	(T)11	11	67465	67475
Impatiens_piufanensis_(modified)_Impatiens_piufanensis_chloroplast,_complete_genome	46	c	(T)10ctaggcattttacttaatctcg(A)10	42	68236	68277
Impatiens_piufanensis_(modified)_Impatiens_piufanensis_chloroplast,_complete_genome	47	p1	(A)12	12	69397	69408
Impatiens_piufanensis_(modified)_Impatiens_piufanensis_chloroplast,_complete_genome	48	c	(T)10cc(A)11gctctcatatcgaattcaaagtgccatgctattattacttaatattcatatcgcgaaggcatagtc(T)10	99	69843	69941
Impatiens_piufanensis_(modified)_Impatiens_piufanensis_chloroplast,_complete_genome	49	p1	(A)10	10	74232	74241
Impatiens_piufanensis_(modified)_Impatiens_piufanensis_chloroplast,_complete_genome	50	p1	(T)10	10	75911	75920
Impatiens_piufanensis_(modified)_Impatiens_piufanensis_chloroplast,_complete_genome	51	p1	(T)12	12	77217	77228
Impatiens_piufanensis_(modified)_Impatiens_piufanensis_chloroplast,_complete_genome	52	p1	(A)11	11	80189	80199
Impatiens_piufanensis_(modified)_Impatiens_piufanensis_chloroplast,_complete_genome	53	p2	(TA)7	14	95965	95978
Impatiens_piufanensis_(modified)_Impatiens_piufanensis_chloroplast,_complete_genome	54	p1	(T)11	11	101616	101626
Impatiens_piufanensis_(modified)_Impatiens_piufanensis_chloroplast,_complete_genome	55	p1	(A)10	10	108803	108812
Impatiens_piufanensis_(modified)_Impatiens_piufanensis_chloroplast,_complete_genome	56	p1	(T)11	11	109662	109672
Impatiens_piufanensis_(modified)_Impatiens_piufanensis_chloroplast,_complete_genome	57	c	(AT)5taaagaaaggactc(T)11	35	111336	111370
Impatiens_piufanensis_(modified)_Impatiens_piufanensis_chloroplast,_complete_genome	58	p1	(A)10	10	111551	111560
Impatiens_piufanensis_(modified)_Impatiens_piufanensis_chloroplast,_complete_genome	59	p1	(T)10	10	113290	113299
Impatiens_piufanensis_(modified)_Impatiens_piufanensis_chloroplast,_complete_genome	60	c	(T)10acttttattatattaagatactatttttcttctcttaaaaaaaga(T)11	66	113781	113846
Impatiens_piufanensis_(modified)_Impatiens_piufanensis_chloroplast,_complete_genome	61	p4	(AATA)3	12	114060	114071
Impatiens_piufanensis_(modified)_Impatiens_piufanensis_chloroplast,_complete_genome	62	p1	(A)11	11	116510	116520
Impatiens_piufanensis_(modified)_Impatiens_piufanensis_chloroplast,_complete_genome	63	p1	(A)12	12	117067	117078
Impatiens_piufanensis_(modified)_Impatiens_piufanensis_chloroplast,_complete_genome	64	p1	(T)11	11	118891	118901
Impatiens_piufanensis_(modified)_Impatiens_piufanensis_chloroplast,_complete_genome	65	p3	(ATT)4	12	119382	119393
Impatiens_piufanensis_(modified)_Impatiens_piufanensis_chloroplast,_complete_genome	66	p1	(A)10	10	121720	121729
Impatiens_piufanensis_(modified)_Impatiens_piufanensis_chloroplast,_complete_genome	67	p1	(T)10	10	122951	122960
Impatiens_piufanensis_(modified)_Impatiens_piufanensis_chloroplast,_complete_genome	68	c	(T)11agtgaattcatttttggatcaatcataagaaaaaaac(T)10	58	123202	123259
Impatiens_piufanensis_(modified)_Impatiens_piufanensis_chloroplast,_complete_genome	69	p1	(T)11	11	123629	123639
Impatiens_piufanensis_(modified)_Impatiens_piufanensis_chloroplast,_complete_genome	70	c	(T)11ccaataaaaagttgcatatttattctacgaatagtaatgatagagaaaaagaaattcatgtagattttttcagtaa(T)14	101	124159	124259
Impatiens_piufanensis_(modified)_Impatiens_piufanensis_chloroplast,_complete_genome	71	p1	(T)10	10	124736	124745
Impatiens_piufanensis_(modified)_Impatiens_piufanensis_chloroplast,_complete_genome	72	p1	(T)11	11	125723	125733
Impatiens_piufanensis_(modified)_Impatiens_piufanensis_chloroplast,_complete_genome	73	c	(T)10gaagtcctcattaatatttttacttttttctttgttgctataaattgatctaaccttgtagagttcatcaagagataa(T)10	98	126211	126308
Impatiens_piufanensis_(modified)_Impatiens_piufanensis_chloroplast,_complete_genome	74	p1	(T)10	10	126540	126549
Impatiens_piufanensis_(modified)_Impatiens_piufanensis_chloroplast,_complete_genome	75	p1	(A)11	11	133726	133736
Impatiens_piufanensis_(modified)_Impatiens_piufanensis_chloroplast,_complete_genome	76	p2	(AT)7	14	139373	139386

## Sheet: Impatiens stenosepala
Table S6 The comparison of SSRs among 12 balsaminaceae species
ID	nr.	SSR	type	size	start	end
Impatiens_stenosepala_Impatiens_stenosepala_chloroplast,_complete_genome	1	p1	(A)11	11	191	201
Impatiens_stenosepala_Impatiens_stenosepala_chloroplast,_complete_genome	2	p1	(T)11	11	2827	2837
Impatiens_stenosepala_Impatiens_stenosepala_chloroplast,_complete_genome	3	p1	(A)10	10	4155	4164
Impatiens_stenosepala_Impatiens_stenosepala_chloroplast,_complete_genome	4	p1	(A)11	11	5176	5186
Impatiens_stenosepala_Impatiens_stenosepala_chloroplast,_complete_genome	5	c	(A)10tcg(A)10tgataacaatacttacaatacttataggctatggatttcctttttttagacg(T)11	86	6016	6101
Impatiens_stenosepala_Impatiens_stenosepala_chloroplast,_complete_genome	6	p4	(TTAT)3	12	6378	6389
Impatiens_stenosepala_Impatiens_stenosepala_chloroplast,_complete_genome	7	p2	(AT)5	10	6631	6640
Impatiens_stenosepala_Impatiens_stenosepala_chloroplast,_complete_genome	8	p1	(A)10	10	7530	7539
Impatiens_stenosepala_Impatiens_stenosepala_chloroplast,_complete_genome	9	p1	(A)10	10	7899	7908
Impatiens_stenosepala_Impatiens_stenosepala_chloroplast,_complete_genome	10	p1	(A)11	11	8077	8087
Impatiens_stenosepala_Impatiens_stenosepala_chloroplast,_complete_genome	11	p1	(T)11	11	8713	8723
Impatiens_stenosepala_Impatiens_stenosepala_chloroplast,_complete_genome	12	p1	(A)11	11	9297	9307
Impatiens_stenosepala_Impatiens_stenosepala_chloroplast,_complete_genome	13	p1	(T)10	10	11013	11022
Impatiens_stenosepala_Impatiens_stenosepala_chloroplast,_complete_genome	14	c	(T)13gaattc(A)11	30	11735	11764
Impatiens_stenosepala_Impatiens_stenosepala_chloroplast,_complete_genome	15	p1	(A)11	11	12642	12652
Impatiens_stenosepala_Impatiens_stenosepala_chloroplast,_complete_genome	16	c	(AT)5tttttttttcatttttatttaatgaaacaccataaatatataccacaagaattcttagtcaatttatgactactcatttattttagtaaataatgataattaatttactaaccaatagaaaaatatttattgagaggggagataagtagaccaaacaagaattttaggaaaaagatcttttatatctctttttctaatttggaatagtgtaatcgtctttgttattactctagatcatatagaacatatt	19	13702	13720
Impatiens_stenosepala_Impatiens_stenosepala_chloroplast,_complete_genome	17	p1	(A)11	11	15773	15783
Impatiens_stenosepala_Impatiens_stenosepala_chloroplast,_complete_genome	18	p2	(AT)5	10	19370	19379
Impatiens_stenosepala_Impatiens_stenosepala_chloroplast,_complete_genome	19	p2	(AT)5	10	20399	20408
Impatiens_stenosepala_Impatiens_stenosepala_chloroplast,_complete_genome	20	p1	(T)10	10	25672	25681
Impatiens_stenosepala_Impatiens_stenosepala_chloroplast,_complete_genome	21	p1	(T)11	11	26750	26760
Impatiens_stenosepala_Impatiens_stenosepala_chloroplast,_complete_genome	22	p1	(T)11	11	27188	27198
Impatiens_stenosepala_Impatiens_stenosepala_chloroplast,_complete_genome	23	p1	(A)17	17	27839	27855
Impatiens_stenosepala_Impatiens_stenosepala_chloroplast,_complete_genome	24	p1	(T)11	11	28006	28016
Impatiens_stenosepala_Impatiens_stenosepala_chloroplast,_complete_genome	25	p1	(A)10	10	28784	28793
Impatiens_stenosepala_Impatiens_stenosepala_chloroplast,_complete_genome	26	p1	(A)12	12	29602	29613
Impatiens_stenosepala_Impatiens_stenosepala_chloroplast,_complete_genome	27	p1	(T)10	10	29792	29801
Impatiens_stenosepala_Impatiens_stenosepala_chloroplast,_complete_genome	28	p1	(A)11	11	30088	30098
Impatiens_stenosepala_Impatiens_stenosepala_chloroplast,_complete_genome	29	c	(ATA)4tgaatcattaatattattatataattaatattattatatattaataataaccgtcttaaacttaataaaaaaaatttaaat(A)12gaataaatacaaataaaatacaattttaaaatacattataat(A)11tattaatacataatccaaagatcggattaccttagagagcgatttgttcgtcagatcaaaacagaaggggtttaaattcaatttcttccact(TTCA)3	262	30772	31033
Impatiens_stenosepala_Impatiens_stenosepala_chloroplast,_complete_genome	30	p2	(TA)5	10	31398	31407
Impatiens_stenosepala_Impatiens_stenosepala_chloroplast,_complete_genome	31	p1	(A)10	10	31617	31626
Impatiens_stenosepala_Impatiens_stenosepala_chloroplast,_complete_genome	32	p2	(AT)8	16	32058	32073
Impatiens_stenosepala_Impatiens_stenosepala_chloroplast,_complete_genome	33	p1	(A)10	10	35974	35983
Impatiens_stenosepala_Impatiens_stenosepala_chloroplast,_complete_genome	34	p1	(T)11	11	43884	43894
Impatiens_stenosepala_Impatiens_stenosepala_chloroplast,_complete_genome	35	p1	(A)12	12	44503	44514
Impatiens_stenosepala_Impatiens_stenosepala_chloroplast,_complete_genome	36	p1	(T)10	10	46380	46389
Impatiens_stenosepala_Impatiens_stenosepala_chloroplast,_complete_genome	37	p1	(T)10	10	48451	48460
Impatiens_stenosepala_Impatiens_stenosepala_chloroplast,_complete_genome	38	p1	(A)10	10	49356	49365
Impatiens_stenosepala_Impatiens_stenosepala_chloroplast,_complete_genome	39	p2	(AT)5	10	54162	54171
Impatiens_stenosepala_Impatiens_stenosepala_chloroplast,_complete_genome	40	p1	(A)13	13	56232	56244
Impatiens_stenosepala_Impatiens_stenosepala_chloroplast,_complete_genome	41	p4	(TTCT)3	12	56487	56498
Impatiens_stenosepala_Impatiens_stenosepala_chloroplast,_complete_genome	42	p2	(TA)5	10	58920	58929
Impatiens_stenosepala_Impatiens_stenosepala_chloroplast,_complete_genome	43	p1	(A)10	10	59995	60004
Impatiens_stenosepala_Impatiens_stenosepala_chloroplast,_complete_genome	44	c	(T)10cgtttatttctttagtggatttttattctatttcttttttatttctagactcaaggactaaccaggaaat(A)10	90	60417	60506
Impatiens_stenosepala_Impatiens_stenosepala_chloroplast,_complete_genome	45	p1	(T)12	12	64501	64512
Impatiens_stenosepala_Impatiens_stenosepala_chloroplast,_complete_genome	46	p1	(T)10	10	65106	65115
Impatiens_stenosepala_Impatiens_stenosepala_chloroplast,_complete_genome	47	p1	(T)10	10	65254	65263
Impatiens_stenosepala_Impatiens_stenosepala_chloroplast,_complete_genome	48	p1	(T)10	10	65410	65419
Impatiens_stenosepala_Impatiens_stenosepala_chloroplast,_complete_genome	49	c	(T)11gttttcttttggttcggatccaaaaactggaggagt(TAAA)3	59	67057	67115
Impatiens_stenosepala_Impatiens_stenosepala_chloroplast,_complete_genome	50	p1	(T)11	11	67836	67846
Impatiens_stenosepala_Impatiens_stenosepala_chloroplast,_complete_genome	51	p1	(T)11	11	70023	70033
Impatiens_stenosepala_Impatiens_stenosepala_chloroplast,_complete_genome	52	p1	(T)11	11	76223	76233
Impatiens_stenosepala_Impatiens_stenosepala_chloroplast,_complete_genome	53	p1	(T)10	10	77350	77359
Impatiens_stenosepala_Impatiens_stenosepala_chloroplast,_complete_genome	54	p1	(T)13	13	77558	77570
Impatiens_stenosepala_Impatiens_stenosepala_chloroplast,_complete_genome	55	p1	(T)12	12	80004	80015
Impatiens_stenosepala_Impatiens_stenosepala_chloroplast,_complete_genome	56	p1	(A)11	11	80531	80541
Impatiens_stenosepala_Impatiens_stenosepala_chloroplast,_complete_genome	57	c	(T)13aattatagataatgaaaatatctttactttatatataaccttagattcaatctttca(T)12	82	81287	81368
Impatiens_stenosepala_Impatiens_stenosepala_chloroplast,_complete_genome	58	p1	(T)10	10	82010	82019
Impatiens_stenosepala_Impatiens_stenosepala_chloroplast,_complete_genome	59	p2	(TA)5	10	83362	83371
Impatiens_stenosepala_Impatiens_stenosepala_chloroplast,_complete_genome	60	p2	(TA)6	12	96301	96312
Impatiens_stenosepala_Impatiens_stenosepala_chloroplast,_complete_genome	61	p1	(A)14	14	109231	109244
Impatiens_stenosepala_Impatiens_stenosepala_chloroplast,_complete_genome	62	p1	(T)11	11	110001	110011
Impatiens_stenosepala_Impatiens_stenosepala_chloroplast,_complete_genome	63	p1	(T)10	10	112030	112039
Impatiens_stenosepala_Impatiens_stenosepala_chloroplast,_complete_genome	64	p1	(T)10	10	112492	112501
Impatiens_stenosepala_Impatiens_stenosepala_chloroplast,_complete_genome	65	p1	(A)11	11	112716	112726
Impatiens_stenosepala_Impatiens_stenosepala_chloroplast,_complete_genome	66	p5	(CAAAA)3	15	113398	113412
Impatiens_stenosepala_Impatiens_stenosepala_chloroplast,_complete_genome	67	p1	(T)11	11	113686	113696
Impatiens_stenosepala_Impatiens_stenosepala_chloroplast,_complete_genome	68	c	(AT)5tcgtgtaagccagcgagaaccatttgaatcaagtagtgcaatgattcacatggttctcataaacatcaaacatatcgggtaaaatttgaa(T)15	115	114096	114210
Impatiens_stenosepala_Impatiens_stenosepala_chloroplast,_complete_genome	69	p1	(A)11	11	116924	116934
Impatiens_stenosepala_Impatiens_stenosepala_chloroplast,_complete_genome	70	p1	(A)10	10	119296	119305
Impatiens_stenosepala_Impatiens_stenosepala_chloroplast,_complete_genome	71	p1	(T)12	12	122097	122108
Impatiens_stenosepala_Impatiens_stenosepala_chloroplast,_complete_genome	72	p1	(A)11	11	122815	122825
Impatiens_stenosepala_Impatiens_stenosepala_chloroplast,_complete_genome	73	p1	(T)11	11	124064	124074
Impatiens_stenosepala_Impatiens_stenosepala_chloroplast,_complete_genome	74	c	(T)12caataaaaagttgcatatttatactacgaatagtaatgatagataaaaagaaatccatgtagatctttttagtaa(T)11	98	124578	124675
Impatiens_stenosepala_Impatiens_stenosepala_chloroplast,_complete_genome	75	c	(T)15gaagatatttagaaggtattttgttctttttttaaaaattattagaactagaaagta(T)10	82	125089	125170
Impatiens_stenosepala_Impatiens_stenosepala_chloroplast,_complete_genome	76	c	(T)11atttctttaattccaatgaa(T)11caacattagcattattccgaatcccattgaaaagaaatctaaa(T)11	96	126135	126230
Impatiens_stenosepala_Impatiens_stenosepala_chloroplast,_complete_genome	77	p1	(T)10	10	126654	126663
Impatiens_stenosepala_Impatiens_stenosepala_chloroplast,_complete_genome	78	p1	(T)12	12	126981	126992
Impatiens_stenosepala_Impatiens_stenosepala_chloroplast,_complete_genome	79	p2	(AT)6	12	139910	139921

## Sheet: Hydrocera triflora 
	Table S6 The comparison of SSRs among 12 balsaminaceae species
	ID	nr.	SSR	type	size	start	end
	Hydrocera_triflora_(modified)_Hydrocera_triflora_chloroplast,_complete_genome	1	p2	(TA)5	10	18	27
	Hydrocera_triflora_(modified)_Hydrocera_triflora_chloroplast,_complete_genome	2	p4	(TAAA)3	12	1713	1724
	Hydrocera_triflora_(modified)_Hydrocera_triflora_chloroplast,_complete_genome	3	p1	(T)10	10	2927	2936
	Hydrocera_triflora_(modified)_Hydrocera_triflora_chloroplast,_complete_genome	4	p1	(A)12	12	7683	7694
	Hydrocera_triflora_(modified)_Hydrocera_triflora_chloroplast,_complete_genome	5	p1	(A)13	13	8330	8342
	Hydrocera_triflora_(modified)_Hydrocera_triflora_chloroplast,_complete_genome	6	p1	(T)18	18	11245	11262
	Hydrocera_triflora_(modified)_Hydrocera_triflora_chloroplast,_complete_genome	7	p1	(A)11	11	15990	16000
	Hydrocera_triflora_(modified)_Hydrocera_triflora_chloroplast,_complete_genome	8	p1	(T)11	11	18209	18219
	Hydrocera_triflora_(modified)_Hydrocera_triflora_chloroplast,_complete_genome	9	p2	(AT)5	10	19588	19597
	Hydrocera_triflora_(modified)_Hydrocera_triflora_chloroplast,_complete_genome	10	p2	(AT)5	10	20612	20621
	Hydrocera_triflora_(modified)_Hydrocera_triflora_chloroplast,_complete_genome	11	p1	(T)10	10	25912	25921
	Hydrocera_triflora_(modified)_Hydrocera_triflora_chloroplast,_complete_genome	12	p1	(A)10	10	26930	26939
	Hydrocera_triflora_(modified)_Hydrocera_triflora_chloroplast,_complete_genome	13	p1	(T)11	11	27541	27551
	Hydrocera_triflora_(modified)_Hydrocera_triflora_chloroplast,_complete_genome	14	c	(TTGTA)3aaaaaaaaacaattgtattataagttatataataagttatagtagttataaaattgagtattttttcataaaattagaattatcatgaatagtgataagtcgtcttttgaatcgccaaatatccctactttccattatattatgccaatcaaatgtaaaaattcgaaatcaacaaaagaaaaaaagtaagtggacctgacccattgaatcatgactctatccgctattctgatattaaaattagata	24	32355	32378
	Hydrocera_triflora_(modified)_Hydrocera_triflora_chloroplast,_complete_genome	15	p1	(T)14	14	32642	32655
	Hydrocera_triflora_(modified)_Hydrocera_triflora_chloroplast,_complete_genome	16	c	(ATTGGG)3tgctacttaaaaagtattccttattc(T)12	56	35927	35982
	Hydrocera_triflora_(modified)_Hydrocera_triflora_chloroplast,_complete_genome	17	p1	(A)10	10	36883	36892
	Hydrocera_triflora_(modified)_Hydrocera_triflora_chloroplast,_complete_genome	18	p1	(T)10	10	44765	44774
	Hydrocera_triflora_(modified)_Hydrocera_triflora_chloroplast,_complete_genome	19	p1	(A)12	12	45090	45101
	Hydrocera_triflora_(modified)_Hydrocera_triflora_chloroplast,_complete_genome	20	c	(AT)5taaatattcaaattaatatcaaataaagaattaatatatacttagttataactaataactaagtctcttcattcaaaaaggtggaaggtaagacg(A)11	116	47740	47855
	Hydrocera_triflora_(modified)_Hydrocera_triflora_chloroplast,_complete_genome	21	p1	(A)10	10	48544	48553
	Hydrocera_triflora_(modified)_Hydrocera_triflora_chloroplast,_complete_genome	22	p1	(T)11	11	49406	49416
	Hydrocera_triflora_(modified)_Hydrocera_triflora_chloroplast,_complete_genome	23	p2	(AT)5	10	51841	51850
	Hydrocera_triflora_(modified)_Hydrocera_triflora_chloroplast,_complete_genome	24	p1	(T)10	10	51953	51962
	Hydrocera_triflora_(modified)_Hydrocera_triflora_chloroplast,_complete_genome	25	p1	(T)10	10	54923	54932
	Hydrocera_triflora_(modified)_Hydrocera_triflora_chloroplast,_complete_genome	26	p2	(AT)6	12	55261	55272
	Hydrocera_triflora_(modified)_Hydrocera_triflora_chloroplast,_complete_genome	27	p1	(T)10	10	65941	65950
	Hydrocera_triflora_(modified)_Hydrocera_triflora_chloroplast,_complete_genome	28	p3	(ATT)4	12	67057	67068
	Hydrocera_triflora_(modified)_Hydrocera_triflora_chloroplast,_complete_genome	29	p4	(TTTA)3	12	67938	67949
	Hydrocera_triflora_(modified)_Hydrocera_triflora_chloroplast,_complete_genome	30	p3	(TTA)4	12	70396	70407
	Hydrocera_triflora_(modified)_Hydrocera_triflora_chloroplast,_complete_genome	31	p1	(T)11	11	71553	71563
	Hydrocera_triflora_(modified)_Hydrocera_triflora_chloroplast,_complete_genome	32	p1	(T)14	14	78997	79010
	Hydrocera_triflora_(modified)_Hydrocera_triflora_chloroplast,_complete_genome	33	c	(T)10aatctgttctttcaatgcacaatgcaaggatccaag(A)11	57	81941	81997
	Hydrocera_triflora_(modified)_Hydrocera_triflora_chloroplast,_complete_genome	34	p2	(TA)5	10	97573	97582
	Hydrocera_triflora_(modified)_Hydrocera_triflora_chloroplast,_complete_genome	35	p1	(A)14	14	110447	110460
	Hydrocera_triflora_(modified)_Hydrocera_triflora_chloroplast,_complete_genome	36	p4	(CTTA)3	12	112845	112856
	Hydrocera_triflora_(modified)_Hydrocera_triflora_chloroplast,_complete_genome	37	p1	(T)14	14	113243	113256
	Hydrocera_triflora_(modified)_Hydrocera_triflora_chloroplast,_complete_genome	38	p1	(A)11	11	113428	113438
	Hydrocera_triflora_(modified)_Hydrocera_triflora_chloroplast,_complete_genome	39	p1	(A)14	14	114861	114874
	Hydrocera_triflora_(modified)_Hydrocera_triflora_chloroplast,_complete_genome	40	p2	(TA)5	10	115563	115572
	Hydrocera_triflora_(modified)_Hydrocera_triflora_chloroplast,_complete_genome	41	p4	(AATA)3	12	115977	115988
	Hydrocera_triflora_(modified)_Hydrocera_triflora_chloroplast,_complete_genome	42	p3	(ATT)4	12	121347	121358
	Hydrocera_triflora_(modified)_Hydrocera_triflora_chloroplast,_complete_genome	43	p1	(T)12	12	126146	126157
	Hydrocera_triflora_(modified)_Hydrocera_triflora_chloroplast,_complete_genome	44	p1	(T)11	11	126761	126771
	Hydrocera_triflora_(modified)_Hydrocera_triflora_chloroplast,_complete_genome	45	p1	(T)11	11	128348	128358
	Hydrocera_triflora_(modified)_Hydrocera_triflora_chloroplast,_complete_genome	46	p1	(T)14	14	128595	128608
	Hydrocera_triflora_(modified)_Hydrocera_triflora_chloroplast,_complete_genome	47	p2	(AT)5	10	141472	141481

[truncated: 3 more sheets: impatiens alpicola, impatiens hawkeri, impatiens pritzelii]
