# Supplementary material for: Comparative chloroplast genome analysis of Impatiens species (Balsaminaceae) in the karst area of China: insights into genome evolution and phylogenomic implications
Source: BMC Genomics. 2021 Jul 24;22:571. doi: 10.1186/s12864-021-07807-8 (PMC8310579; doi:10.1186/s12864-021-07807-8)
Supplement: Supplementary file 1 — Additional file 1: Table S1. Complete chloroplast genomes for 12 Balsaminaceae species. Table S2. Distribution of genes for 12 species in Balsaminaceae. Table S3. Genes with introns in the chloroplast genomes of newly sequenced Balsaminaceae species. Table S4. Codon content of amino acids and stop codons of Balsaminaceae species. Table S5. Comparison of long repeats among Balsaminaceae species. Table S6. Comparison of SSRs among 12 Balsaminaceae species. Table S7. The nucleotide variability (π) values of Balsaminaceae species. Table S8. GenBank accession numbers of 40 species used in phylogenetic analysis. [file 12864_2021_7807_MOESM1_ESM.zip › Supplementary Table 7.XLSX]

## Sheet: 12
Table S7 The nucleotide variability (π) value of 12 balsaminaceae species (I. chlorosepala, I. fanjingshanica, I. guizhouensis, I. linearisepala, I. loulanensis, I. stenosepala, I.balsamina, I.hawkeri, I.walleriana, I. piufanensis, I. glandulifera, and H. triflora )
Window	Midpoint	Pi	Theta	S
1-760	460	0.04852	0.05212	85
361-960	660	0.01773	0.02269	37
561-1160	860	0.01366	0.01717	28
761-1360	1060	0.01333	0.01594	26
961-1560	1260	0.01801	0.02208	36
1161-1809	1460	0.03444	0.04109	67
1361-2101	1673	0.04662	0.05519	90
1561-2301	1937	0.05657	0.06562	107
1810-2501	2201	0.04912	0.05642	92
2102-2701	2401	0.04574	0.05396	88
2302-2901	2601	0.04991	0.05703	93
2502-3113	2801	0.05435	0.06194	101
2702-3313	3001	0.0556	0.06194	101
2902-3540	3213	0.05259	0.06255	102
3114-3751	3413	0.05222	0.06746	110
3314-3970	3640	0.05292	0.06623	108
3541-4204	3864	0.04611	0.05642	92
3752-4446	4081	0.03667	0.0417	68
3971-4753	4305	0.04111	0.04722	77
4205-5015	4641	0.05606	0.065	106
4447-5227	4872	0.06986	0.08156	133
4754-5437	5127	0.05903	0.07113	116
5016-5695	5327	0.05241	0.06194	101
5228-5902	5551	0.03935	0.04722	77
5438-6134	5801	0.04514	0.05274	86
5696-6364	6016	0.03755	0.04354	71
5903-7384	6234	0.04907	0.0558	91
6135-7584	7284	0.04903	0.05519	90
6365-7788	7484	0.04514	0.05274	86
7385-8121	7688	0.04023	0.04661	76
7585-8371	7903	0.03968	0.04783	78
7789-8644	8247	0.04722	0.0558	91
8122-8932	8481	0.05236	0.06132	100
8372-9320	8785	0.07532	0.07849	128
8645-9540	9220	0.07417	0.07911	129
8933-9757	9425	0.07148	0.07604	124
9321-9982	9654	0.04815	0.05703	93
9541-10262	9864	0.05264	0.06194	101
9758-10501	10090	0.05056	0.05826	95
9983-10701	10382	0.04685	0.05458	89
10263-10901	10601	0.03088	0.03557	58
10502-11101	10801	0.01981	0.02576	42
10702-11301	11001	0.01602	0.02269	37
10902-11501	11201	0.0181	0.02514	41
11102-11701	11401	0.01931	0.02514	41
11302-11901	11601	0.0188	0.02146	35
11502-12119	11801	0.01963	0.02146	35
11702-12319	12016	0.02157	0.02514	41
11902-12519	12219	0.02588	0.03373	55
12120-12799	12419	0.02745	0.03679	60
12320-13035	12625	0.03069	0.04109	67
12520-13253	12911	0.02991	0.03741	61
12800-13479	13140	0.02903	0.03679	60
13036-13746	13353	0.03787	0.04415	72
13254-13946	13579	0.03306	0.03986	65
13480-14203	13846	0.03218	0.03925	64
13747-14457	14049	0.02787	0.03618	59
13947-14721	14322	0.04736	0.05642	92
14204-15088	14584	0.06398	0.07359	120
14458-15295	14951	0.05787	0.06868	112
14722-15495	15195	0.03769	0.04783	78
15089-15695	15395	0.01769	0.02514	41
15296-15895	15595	0.0131	0.01778	29
15496-16120	15795	0.01769	0.02146	35
15696-16360	15995	0.02282	0.02943	48
15896-16560	16260	0.02546	0.03311	54
16121-16760	16460	0.0238	0.0325	53
16361-16960	16660	0.02079	0.02637	43
16561-17180	16860	0.02472	0.03005	49
16761-17391	17065	0.02921	0.03557	58
16961-17591	17285	0.03208	0.03925	64
17181-17791	17491	0.02986	0.03741	61
17392-17991	17691	0.02782	0.03557	58
17592-18197	17891	0.0275	0.03495	57
17792-18424	18091	0.03019	0.03802	62
17992-18648	18297	0.03352	0.04293	70
18198-18848	18530	0.03727	0.04967	81
18425-19048	18748	0.03273	0.04538	74
18649-19251	18948	0.03051	0.03986	65
18849-19451	19151	0.02681	0.03311	54
19049-19657	19351	0.0325	0.03925	64
19252-19857	19551	0.03556	0.04538	74
19452-20057	19757	0.03509	0.04661	76
19658-20257	19957	0.02648	0.03557	58
19858-20457	20157	0.02019	0.02637	43
20058-20657	20357	0.01995	0.02576	42
20258-20857	20557	0.02171	0.02637	43
20458-21057	20757	0.01764	0.02146	35
20658-21257	20957	0.01361	0.01594	26
20858-21457	21157	0.01222	0.01656	27
21058-21676	21357	0.02306	0.03066	50
21258-21906	21576	0.02778	0.03741	61
21458-22106	21776	0.0269	0.03679	60
21677-22306	22006	0.02218	0.02882	47
21907-22506	22206	0.02097	0.02514	41
22107-22706	22406	0.01981	0.02208	36
22307-22906	22606	0.01866	0.02208	36
22507-23106	22806	0.01898	0.0233	38
22707-23316	23006	0.02278	0.02821	46
22907-23535	23206	0.02708	0.03373	55
23107-23741	23433	0.03157	0.03802	62
23317-23960	23635	0.03519	0.04293	70
23536-24160	23860	0.02565	0.03127	51
23742-24360	24060	0.0175	0.02392	39
23961-24560	24260	0.00944	0.01349	22
24161-24760	24460	0.01	0.01349	22
24361-24960	24660	0.01106	0.01472	24
24561-25160	24860	0.01347	0.01717	28
24761-25360	25060	0.01806	0.02269	37
24961-25560	25260	0.01792	0.02085	34
25161-25760	25460	0.02	0.02392	39
25361-25960	25660	0.01838	0.02208	36
25561-26160	25860	0.01704	0.02146	35
25761-26366	26060	0.02014	0.02514	41
25961-26566	26266	0.02144	0.0276	45
26161-26766	26466	0.02685	0.03373	55
26367-26966	26666	0.02204	0.02943	48
26567-27166	26866	0.01944	0.02698	44
26767-27366	27066	0.01574	0.0233	38
26967-27566	27266	0.01833	0.02514	41
27167-27786	27466	0.02653	0.03434	56
27367-28182	27681	0.03944	0.04722	77
27567-28496	27948	0.05819	0.06868	112
27787-28735	28395	0.06347	0.07359	120
28183-28955	28617	0.06185	0.07175	117
28497-29188	28855	0.05329	0.06439	105
28736-29514	29080	0.05296	0.06562	107
28956-29796	29327	0.05625	0.07052	115
29189-30035	29663	0.05019	0.06071	99
29515-30270	29896	0.04736	0.05703	93
29797-30881	30150	0.04583	0.05764	94
30036-31115	30461	0.06222	0.07297	119
30271-31317	31006	0.05444	0.06132	100
30882-31531	31217	0.04847	0.05274	86
31116-31758	31425	0.0419	0.04845	79
31318-31992	31651	0.05843	0.06746	110
31532-32254	31882	0.06361	0.0742	121
31759-32478	32092	0.05384	0.06255	102
31993-32678	32358	0.0344	0.0417	68
32255-32957	32578	0.02875	0.03618	59
32479-33318	32789	0.03773	0.04845	79
32679-33630	33167	0.04681	0.05826	95
32964-33910	33521	0.04856	0.06071	99
33319-34155	33731	0.04056	0.05028	82
33631-34392	34041	0.04338	0.05335	87
33911-34758	34277	0.0463	0.05396	88
34156-34965	34636	0.0456	0.05335	87
34393-35165	34859	0.03343	0.03863	63
34759-35365	35065	0.02361	0.0276	45
34966-35565	35265	0.01259	0.01472	24
35166-35765	35465	0.01167	0.01533	25
35366-35965	35665	0.00602	0.00859	14
35566-36171	35865	0.00676	0.00981	16
35766-36371	36071	0.00764	0.01042	17
35966-36571	36271	0.01042	0.0141	23
36172-36771	36471	0.01574	0.01901	31
36372-36971	36671	0.01486	0.0184	30
36572-37171	36871	0.01514	0.0184	30
36772-37371	37071	0.01139	0.0141	23
36972-37629	37271	0.0238	0.0276	45
37172-37842	37510	0.03079	0.03741	61
37372-38094	37732	0.03949	0.04967	81
37630-38294	37981	0.03014	0.04047	66
37843-38530	38194	0.03398	0.04293	70
38095-38738	38408	0.03106	0.03679	60
38295-38949	38631	0.03634	0.04109	67
38531-39155	38838	0.02889	0.03311	54
38739-39355	39055	0.02421	0.03127	51
38950-39596	39255	0.01736	0.02514	41
39156-39796	39496	0.01019	0.01594	26
39356-39996	39696	0.00875	0.01226	20
39597-40196	39896	0.00852	0.01104	18
39797-40396	40096	0.01111	0.0141	23
39997-40596	40296	0.01005	0.01288	21
40197-40796	40496	0.00889	0.01226	20
40397-40996	40696	0.01144	0.01594	26
40597-41196	40896	0.01384	0.01901	31
40797-41396	41096	0.01963	0.02637	43
40997-41596	41296	0.01708	0.02269	37
41197-41796	41496	0.0131	0.01778	29
41397-41996	41696	0.00741	0.0092	15
41597-42196	41896	0.01	0.01349	22
41797-42396	42096	0.01537	0.01901	31
41997-42596	42296	0.01694	0.02208	36
42197-42796	42496	0.01481	0.0184	30
42397-42996	42696	0.01194	0.01656	27
42597-43196	42896	0.01292	0.01778	29
42797-43396	43096	0.01199	0.01717	28
42997-43596	43296	0.01417	0.02024	33
43197-43796	43496	0.01069	0.01533	25
43397-43996	43696	0.0131	0.01656	27
43597-44211	43896	0.02088	0.02698	44
43797-44701	44111	0.03523	0.04599	75
43997-44901	44537	0.03713	0.04906	80
44212-45115	44801	0.03315	0.04354	71
44702-45328	45015	0.02417	0.03189	52
44902-45534	45226	0.02375	0.03189	52
45116-45734	45428	0.01852	0.02514	41
45329-45952	45634	0.01583	0.02269	37
45535-46165	45844	0.01778	0.02576	42
45735-46369	46065	0.02106	0.02943	48
45953-46596	46265	0.02523	0.03373	55
46166-47201	46496	0.02889	0.03802	62
46370-47477	46696	0.03931	0.0509	83
46597-47696	47326	0.04139	0.05151	84
47202-47918	47578	0.03847	0.05028	82
47478-48118	47809	0.0256	0.03373	55
47697-48318	48018	0.02	0.02943	48
47919-48518	48218	0.01611	0.02208	36
48119-48990	48418	0.04009	0.04599	75
48319-49342	48721	0.05338	0.06132	100
48520-49832	49096	0.08667	0.09812	160
48991-50034	49681	0.07574	0.0926	151
49343-50267	49933	0.06593	0.08033	131
49833-50518	50167	0.04315	0.05335	87
50035-50739	50368	0.03866	0.04109	67
50268-50973	50639	0.04736	0.05212	85
50519-51210	50851	0.04602	0.05274	86
50740-51423	51085	0.04625	0.05519	90
50974-51704	51315	0.04532	0.05151	84
51211-51942	51588	0.04162	0.04906	80
51424-52142	51804	0.03255	0.04047	66
51705-52342	52042	0.02083	0.02882	47
51943-52550	52242	0.02361	0.03005	49
52143-52762	52444	0.02968	0.03863	63
52343-52962	52662	0.0294	0.03679	60
52554-53162	52862	0.02056	0.02637	43
52763-53375	53062	0.01616	0.01962	32
52963-53575	53275	0.01773	0.02208	36
53163-53780	53475	0.02574	0.03311	54
53376-54322	53680	0.03843	0.04293	70
53576-54534	54219	0.03958	0.04599	75
53781-54742	54433	0.04032	0.04477	73
54323-54943	54641	0.02903	0.03557	58
54535-55151	54843	0.03454	0.04109	67
54743-55388	55047	0.04556	0.05212	85
54944-55588	55271	0.04134	0.04783	78
55152-55788	55488	0.0406	0.04661	76
55389-55988	55688	0.0206	0.02514	41
55589-56188	55888	0.02255	0.02821	46
55789-56388	56088	0.01477	0.01901	31
55989-56588	56288	0.01523	0.02085	34
56189-56788	56488	0.01657	0.02269	37
56389-56988	56688	0.01764	0.02514	41
56589-57188	56888	0.01727	0.02392	39
56789-57394	57088	0.0231	0.03066	50
56989-57890	57288	0.03569	0.0417	68
57189-58122	57778	0.03833	0.04415	72
57395-58322	58019	0.03019	0.03373	55
57891-58522	58222	0.01579	0.01778	29
58123-58722	58422	0.01269	0.0141	23
58323-58922	58622	0.01551	0.01656	27
58523-59122	58822	0.01588	0.0184	30
58723-59322	59022	0.01514	0.01901	31
58923-59522	59222	0.01394	0.01717	28
59123-59751	59422	0.01856	0.02392	39
59323-60039	59630	0.03144	0.03802	62
59523-60253	59921	0.04	0.04845	79
59752-60476	60142	0.04366	0.05274	86
60040-60676	60359	0.04167	0.05028	82
60254-60891	60576	0.04134	0.05212	85
60477-61091	60776	0.04009	0.0509	83
60677-61291	60991	0.03773	0.04661	76
60892-61491	61191	0.0263	0.03189	52
61092-61691	61391	0.02065	0.02514	41
61292-61915	61591	0.02824	0.03557	58
61492-62331	61810	0.05741	0.06194	101
61692-62536	62029	0.06116	0.065	106
61916-62782	62436	0.05981	0.06439	105
62332-63018	62670	0.04102	0.04783	78
62537-63218	62899	0.03903	0.04599	75
62783-63418	63118	0.03056	0.03618	59
63019-63660	63318	0.02597	0.03311	54
63219-64243	63527	0.03676	0.04538	74
63419-64521	63993	0.04181	0.05212	85
63661-64721	64405	0.04829	0.06194	101
64244-64927	64621	0.03972	0.0509	83
64522-65127	64827	0.03056	0.03863	63
64722-65387	65027	0.03032	0.03434	56
64928-65587	65285	0.03282	0.03679	60
65128-65787	65487	0.03338	0.03802	62
65388-65987	65687	0.02963	0.03618	59
65588-66187	65887	0.02454	0.03127	51
65788-66387	66087	0.02329	0.03066	50
65988-66621	66287	0.02606	0.03005	49
66188-66828	66506	0.03574	0.04047	66
66388-67230	66722	0.04727	0.05335	87
66622-67472	67129	0.04477	0.05396	88
66829-67682	67359	0.03606	0.04415	72
67231-67882	67572	0.02792	0.03495	57
67473-68085	67782	0.01963	0.02514	41
67683-68285	67982	0.01778	0.02392	39
67883-68486	68185	0.02125	0.02514	41
68086-68769	68386	0.04292	0.0509	83
68286-69003	68631	0.04875	0.05948	97
68487-69271	68873	0.05829	0.07297	119
68770-69505	69142	0.05056	0.06316	103
69004-69712	69377	0.04968	0.06071	99
69272-69913	69608	0.03926	0.04722	77
69506-70116	69813	0.04144	0.04477	73
69713-70350	70016	0.04722	0.04967	81
69914-70652	70232	0.05208	0.05458	89
70117-70905	70450	0.04394	0.04967	81
70351-71305	70800	0.03903	0.04722	77
70653-71566	71019	0.04713	0.0558	91
70906-71807	71466	0.05583	0.06378	104
71306-72008	71666	0.05616	0.05887	96
71567-72208	71908	0.03704	0.03925	64
71808-72594	72108	0.02394	0.02821	46
72009-72794	72494	0.01856	0.02514	41
72209-72994	72694	0.02245	0.02882	47
72595-73227	72894	0.02759	0.03495	57
72795-73437	73107	0.03769	0.04722	77
72999-73699	73334	0.04028	0.0509	83
73228-73909	73577	0.04023	0.04783	78
73438-74114	73799	0.02912	0.03434	56
73700-74349	74014	0.02218	0.02637	43
73910-74574	74227	0.02685	0.03373	55
74115-74807	74449	0.03356	0.04109	67
74350-75011	74676	0.03718	0.04415	72
74575-75227	74911	0.02824	0.03434	56
74808-75545	75111	0.03236	0.03925	64
75012-75854	75445	0.04407	0.05335	87
75228-76066	75720	0.04903	0.05826	95
75546-76317	75966	0.04352	0.05212	85
75855-76542	76195	0.03792	0.04599	75
76067-76747	76419	0.03338	0.04047	66
76318-76947	76647	0.0263	0.03189	52
76543-77147	76847	0.01898	0.02269	37
76748-77347	77047	0.01727	0.02024	33
76948-77547	77247	0.01843	0.02085	34
77148-77747	77447	0.02231	0.02514	41
77348-77947	77647	0.02148	0.02514	41
77548-78148	77847	0.02329	0.03005	49
77748-78361	78047	0.02278	0.0325	53
77948-78578	78261	0.02532	0.03311	54
78149-78799	78478	0.02667	0.03311	54
78362-78999	78690	0.02847	0.0325	53
78579-79200	78899	0.02838	0.03557	58
78800-79436	79100	0.04356	0.05274	86
79000-79662	79327	0.04481	0.05703	93
79201-79881	79537	0.04491	0.05642	92
79437-80081	79776	0.02912	0.03863	63
79663-80281	79981	0.01875	0.02453	40
79882-80481	80181	0.01639	0.01962	32
80082-80719	80381	0.02042	0.02392	39
80282-80924	80601	0.02866	0.03373	55
80482-81203	80824	0.03944	0.04722	77
80720-81457	81077	0.0444	0.05212	85
80925-81657	81339	0.03944	0.04538	74
81204-81857	81557	0.02778	0.0325	53
81458-82125	81757	0.02134	0.02821	46
81658-82338	81957	0.02727	0.03741	61
81858-82559	82238	0.03227	0.0417	68
82126-82759	82453	0.03111	0.03863	63
82339-82959	82659	0.02694	0.0325	53
82560-83159	82859	0.02787	0.03495	57
82760-83359	83059	0.02481	0.03066	50
82960-83559	83259	0.02685	0.03189	52
83160-83773	83459	0.02231	0.0276	45
83360-84030	83659	0.02667	0.03373	55
83560-84236	83873	0.02093	0.02821	46
83774-84442	84136	0.02088	0.02821	46
84031-84642	84336	0.01866	0.02576	42
84237-84843	84542	0.02611	0.03495	57
84443-85087	84742	0.03417	0.04293	70
84643-85287	84974	0.03602	0.04354	71
84844-85498	85187	0.03125	0.03618	59
85088-85720	85387	0.02769	0.03127	51
85288-85920	85620	0.02194	0.02576	42
85499-86142	85820	0.02903	0.03373	55
85721-86507	86020	0.03037	0.03679	60
85921-86718	86396	0.03671	0.04415	72
86143-86922	86607	0.03819	0.04599	75
86508-87161	86822	0.04079	0.05028	82
86719-87372	87043	0.04264	0.05212	85
86923-87572	87272	0.03676	0.04845	79
87162-87772	87472	0.03394	0.04354	71
87373-87978	87672	0.03435	0.04477	73
87573-88178	87872	0.04111	0.0509	83
87773-88393	88078	0.04926	0.06378	104
87979-88593	88278	0.04579	0.05948	97
88179-88812	88493	0.03736	0.0509	83
88394-89012	88705	0.01801	0.02453	40
88594-89212	88912	0.01019	0.01533	25
88813-89431	89112	0.00333	0.00552	9
89013-89632	89331	0.00361	0.00552	9
89213-89832	89532	0.00333	0.00429	7
89432-90032	89732	0.00296	0.00368	6
89633-90232	89932	0.00269	0.00368	6
89833-90440	90132	0.00259	0.00429	7
90033-90640	90340	0.00398	0.00613	10
90233-90840	90540	0.00361	0.00552	9
90441-91052	90740	0.00361	0.00552	9
90641-91252	90952	0.00444	0.00613	10
90841-91452	91152	0.00519	0.00736	12
91053-91652	91352	0.00694	0.00981	16
91253-91870	91552	0.00565	0.00797	13
91453-92070	91758	0.00565	0.00797	13
91653-92276	91970	0.00352	0.00491	8
91871-92476	92176	0.00398	0.00613	10
92071-92679	92376	0.00833	0.00981	16
92277-92879	92579	0.00796	0.0092	15
92477-93109	92779	0.00843	0.01042	17
92680-93318	92979	0.00898	0.01226	20
92880-93518	93218	0.00926	0.01226	20
93110-93718	93418	0.00741	0.0092	15
93319-93918	93618	0.0025	0.00368	6
93519-94118	93818	0.00315	0.00429	7
93719-94318	94018	0.00352	0.00491	8
93919-94518	94218	0.00315	0.00429	7
94119-94718	94418	0.00306	0.00429	7
94319-94918	94618	0.00713	0.00859	14
94519-95118	94818	0.0075	0.0092	15
94719-95318	95018	0.00843	0.01104	18
94919-95518	95218	0.00509	0.00797	13
95119-95718	95418	0.00542	0.00797	13
95319-95918	95618	0.00403	0.00613	10
95519-96118	95818	0.00449	0.00613	10
95719-96318	96018	0.00444	0.00613	10
95919-96518	96218	0.00528	0.00613	10
96119-96718	96418	0.00481	0.00613	10
96319-96918	96618	0.00343	0.00429	7
96519-97130	96818	0.00491	0.00675	11
96719-97330	97030	0.0038	0.00491	8
96919-97536	97230	0.00653	0.00797	13
97131-97750	97430	0.00708	0.00797	13
97331-97965	97636	0.00782	0.0092	15
97537-98242	97861	0.00583	0.00736	12
97751-98552	98142	0.00468	0.00675	11
97966-98763	98452	0.00588	0.00797	13
98243-98970	98658	0.00616	0.00797	13
98553-99170	98870	0.00509	0.00675	11
98764-99370	99070	0.00444	0.00552	9
98971-99570	99270	0.00481	0.00613	10
99171-99770	99470	0.0037	0.00429	7
99371-99970	99670	0.00306	0.00368	6
99571-100170	99870	0.00315	0.00429	7
99771-100370	100070	0.00324	0.00491	8
99971-100570	100270	0.0038	0.00491	8
100171-100770	100470	0.00306	0.00368	6
100371-100970	100670	0.00306	0.00368	6
100571-101170	100870	0.00389	0.00491	8
100771-101371	101070	0.005	0.00675	11
100971-101582	101271	0.00796	0.01165	19
101171-101782	101478	0.0063	0.01042	17
101372-101982	101682	0.00556	0.0092	15
101583-102182	101882	0.00324	0.00491	8
101783-102382	102082	0.00389	0.00552	9
101983-102583	102282	0.00528	0.00736	12
102183-102783	102483	0.00454	0.00613	10
102383-102983	102683	0.0038	0.00491	8
102584-103184	102883	0.00454	0.00613	10
102784-103424	103083	0.01319	0.01717	28
102984-103624	103298	0.01509	0.02024	33
103185-103830	103524	0.01352	0.01717	28
103425-104030	103725	0.00838	0.00981	16
103625-104284	103930	0.01704	0.0233	38
103831-104524	104135	0.05949	0.09076	148
104031-104743	104396	0.05889	0.09137	149
104285-104944	104628	0.0488	0.07604	124
104525-105144	104843	0.00505	0.00736	12
104744-105344	105044	0.00148	0.00245	4
104945-105544	105244	0.00074	0.00123	2
105145-105744	105444	0.00037	0.00061	1
105345-105944	105644	0.00074	0.00123	2
105545-106144	105844	0.00102	0.00123	2
105745-106344	106044	0.00176	0.00245	4
105945-106567	106244	0.00287	0.00429	7
106145-106767	106444	0.00426	0.00613	10
106345-106967	106667	0.00352	0.00491	8
106568-107168	106867	0.00204	0.00245	4
106768-107371	107067	0.00111	0.00184	3
106968-107598	107271	0.00287	0.00429	7
107169-107798	107497	0.00481	0.00675	11
107372-108004	107698	0.00556	0.00797	13
107599-108204	107898	0.00602	0.0092	15
107799-108404	108104	0.00481	0.00797	13
108005-108610	108304	0.00435	0.00675	11
108205-108810	108510	0.00287	0.00429	7
108405-109015	108710	0.00361	0.00552	9
108611-109215	108915	0.0037	0.00613	10
108811-109416	109115	0.0037	0.00613	10
109016-109616	109315	0.00259	0.00429	7
109216-109816	109516	0.00111	0.00184	3
109417-110016	109716	0.00102	0.00123	2
109617-110216	109916	0.00102	0.00123	2
109817-110416	110116	0.00176	0.00245	4
110017-110616	110316	0.00111	0.00184	3
110217-110816	110516	0.00148	0.00245	4
110417-111016	110716	0.00111	0.00184	3
110617-111216	110916	0.00306	0.00429	7
110817-111416	111116	0.00231	0.00307	5
111017-111616	111316	0.00194	0.00245	4
111217-111816	111516	0.00037	0.00061	1
111417-112050	111716	0.00111	0.00184	3
111617-112250	111917	0.00213	0.00307	5
111817-112454	112150	0.00602	0.00859	14
112051-112667	112354	0.00667	0.0092	15
112251-112888	112554	0.01259	0.01656	27
112455-113194	112776	0.01352	0.01594	26
112668-113394	112989	0.01491	0.01778	29
112889-113594	113294	0.01009	0.01226	20
113195-113794	113494	0.00713	0.01042	17
113395-113994	113694	0.0087	0.01165	19
113595-114200	113894	0.00944	0.01288	21
113795-114421	114100	0.0112	0.01349	22
113995-114905	114321	0.02394	0.03005	49
114201-115105	114805	0.04213	0.05028	82
114422-115311	115005	0.05685	0.06562	107
114906-115511	115205	0.06204	0.07052	115
115106-115733	115411	0.06069	0.06929	113
115312-115933	115633	0.04917	0.05887	96
115512-116133	115833	0.03347	0.04109	67
115734-116333	116033	0.02324	0.02943	48
115934-116533	116233	0.02944	0.03618	59
116134-116733	116433	0.02944	0.03802	62
116334-116933	116633	0.03181	0.04109	67
116534-117176	116833	0.0338	0.04538	74
116734-118072	117044	0.06023	0.06562	107
116934-118303	117885	0.06574	0.07175	117
117177-118588	118203	0.08639	0.0883	144
118073-118821	118461	0.07843	0.08463	138
118304-119077	118704	0.08468	0.08953	146
118589-119332	118972	0.06634	0.07113	116
118822-119532	119232	0.05194	0.05703	93
119078-119732	119432	0.04069	0.04599	75
119333-119932	119632	0.03435	0.04231	69
119533-120150	119832	0.03245	0.04109	67
119733-120499	120032	0.0363	0.04477	73
119933-120699	120264	0.03968	0.04661	76
120151-120899	120599	0.04338	0.05151	84
120500-121099	120799	0.03699	0.04538	74
120700-121299	120999	0.02792	0.03557	58
120900-121499	121199	0.02509	0.03066	50
121100-121699	121399	0.02458	0.02943	48
121300-121899	121599	0.02903	0.03434	56
121500-122109	121799	0.03745	0.04293	70
121700-122309	122001	0.03148	0.03741	61
121900-122546	122209	0.04171	0.04845	79
122110-122787	122410	0.04014	0.04599	75
122310-122987	122687	0.04704	0.0509	83
122547-123252	122887	0.0412	0.04538	74
122788-123452	123152	0.03218	0.03618	59
122988-123652	123352	0.02667	0.03189	52
123253-123898	123552	0.0319	0.03618	59
123453-124130	123766	0.0425	0.04967	81
123653-124330	124024	0.0444	0.0509	83
123899-124530	124230	0.02931	0.03557	58
124131-124735	124430	0.02208	0.02576	42
124331-124935	124630	0.0244	0.02882	47
124531-125135	124835	0.02477	0.02882	47
124736-125349	125035	0.02769	0.0325	53
124936-125622	125235	0.04227	0.04906	80
125136-125860	125485	0.05167	0.0601	98
125350-126119	125759	0.05088	0.0601	98
125623-126328	125978	0.03963	0.04845	79
125861-126528	126220	0.03412	0.04109	67
126120-126728	126428	0.03148	0.03863	63
126329-126928	126628	0.02773	0.03311	54
126529-127128	126828	0.02769	0.03311	54
126729-127328	127028	0.02662	0.03189	52
126929-127528	127228	0.02912	0.03373	55
127129-127728	127428	0.02889	0.03495	57
127329-127928	127628	0.02685	0.03189	52
127529-128138	127828	0.02481	0.03127	51
127729-128338	128028	0.02481	0.03005	49
127929-128583	128238	0.03847	0.04538	74
128139-128817	128444	0.05486	0.06378	104
128339-129024	128696	0.06259	0.07236	118
128584-129267	128918	0.06338	0.07359	120
128818-129467	129124	0.05903	0.06929	113
129025-129667	129367	0.06106	0.07236	118
129268-129912	129567	0.06583	0.07911	129
129468-130118	129812	0.07023	0.08156	133
129668-130318	130012	0.08162	0.09137	149
129913-130582	130218	0.07662	0.08647	141
130119-130782	130418	0.07616	0.09076	148
130319-130994	130682	0.07083	0.08708	142
130583-131215	130882	0.08347	0.09628	157
130783-131421	131106	0.08505	0.09505	155
130995-131655	131315	0.0944	0.10609	173
131216-131855	131521	0.08245	0.09321	152
131422-132055	131755	0.07236	0.07911	129
131656-132289	131955	0.07139	0.07359	120
131856-132495	132183	0.07306	0.07543	123
132056-132695	132389	0.08148	0.08217	134
132290-132934	132595	0.08171	0.0834	136
132496-133239	132795	0.08324	0.08524	139
132696-133448	133034	0.08144	0.08953	146
132935-133714	133342	0.05912	0.06746	110
133240-133935	133614	0.03657	0.04354	71
133449-134141	133835	0.01704	0.02085	34
133715-134341	134041	0.01028	0.01288	21
133936-134541	134241	0.01046	0.0141	23
134142-134741	134441	0.0087	0.01165	19
134342-134941	134641	0.00713	0.01042	17
134542-135247	134841	0.01111	0.01349	22
134742-135474	135147	0.01417	0.01656	27
134942-135681	135360	0.01519	0.01778	29
135254-135885	135581	0.01046	0.01349	22
135475-136086	135783	0.00704	0.00981	16
135682-136319	135985	0.00435	0.00675	11
135886-136519	136219	0.00213	0.00307	5
136087-136719	136419	0.00074	0.00123	2
136320-136919	136619	0.00074	0.00123	2
136520-137119	136819	0.00231	0.00307	5
136720-137319	137019	0.00269	0.00368	6
136920-137519	137219	0.00231	0.00307	5
137120-137719	137419	0.00148	0.00245	4
137320-137919	137619	0.00148	0.00245	4
137520-138119	137819	0.00111	0.00184	3
137720-138319	138019	0.00102	0.00123	2
137920-138519	138219	0.00065	0.00061	1
138120-138720	138419	0.00139	0.00184	3
138320-138920	138619	0.00185	0.00307	5
138520-139120	138820	0.00333	0.00552	9
138721-139325	139020	0.00407	0.00675	11
138921-139525	139220	0.00296	0.00491	8
139121-139731	139425	0.00361	0.00552	9
139326-139931	139625	0.0025	0.00368	6
139526-140137	139831	0.00583	0.0092	15
139732-140337	140031	0.00444	0.00736	12
139932-140538	140237	0.00667	0.00981	16
140138-140764	140437	0.00444	0.00613	10
140338-140968	140643	0.00444	0.00613	10
140539-141168	140867	0.00185	0.00307	5
140765-141368	141068	0.00074	0.00123	2
140969-141591	141268	0.00315	0.00429	7
141169-141791	141468	0.00352	0.00491	8
141369-141991	141691	0.00426	0.00613	10
141592-142191	141891	0.00213	0.00307	5
141792-142391	142091	0.00176	0.00245	4
141992-142591	142291	0.00102	0.00123	2
142192-142791	142491	0.00037	0.00061	1
142392-142991	142691	0.00074	0.00123	2
142592-143192	142891	0.00148	0.00245	4
142792-143397	143091	0.00148	0.00245	4
142992-143637	143292	0.02023	0.03066	50
143193-143857	143507	0.06505	0.10118	165
143398-144068	143740	0.06815	0.10486	171
143638-144268	143968	0.05319	0.08033	131
143858-144474	144168	0.01	0.01104	18
144069-144698	144374	0.01194	0.0141	23
144269-144914	144574	0.01352	0.01717	28
144475-145115	144814	0.01468	0.01962	32
144699-145315	145015	0.00926	0.01226	20
144915-145515	145215	0.00417	0.00552	9
145116-145716	145415	0.00315	0.00429	7
145316-145916	145615	0.00454	0.00613	10
145516-146116	145816	0.00602	0.00859	14
145717-146316	146016	0.00389	0.00552	9
145917-146516	146216	0.00361	0.00552	9
146117-146728	146416	0.00519	0.00859	14
146317-146929	146621	0.00704	0.01165	19
146517-147129	146829	0.00796	0.01165	19
146729-147329	147029	0.005	0.00675	11
146930-147529	147229	0.00352	0.00429	7
147130-147729	147429	0.00306	0.00368	6
147330-147929	147629	0.0038	0.00491	8
147530-148129	147829	0.0038	0.00491	8
147730-148329	148029	0.00324	0.00491	8
147930-148529	148229	0.0038	0.00491	8
148130-148729	148429	0.00306	0.00368	6
148330-148929	148629	0.0037	0.00429	7
148530-149129	148829	0.00343	0.00429	7
148730-149336	149029	0.00481	0.00613	10
148930-149547	149229	0.00685	0.0092	15
149130-149857	149441	0.0069	0.0092	15
149337-150138	149752	0.00588	0.00797	13
149548-150349	150034	0.00292	0.00429	7
149858-150563	150238	0.00662	0.00736	12
150139-150769	150463	0.00764	0.00859	14
150350-150969	150669	0.00829	0.0092	15
150564-151181	150869	0.00481	0.00613	10
150770-151381	151081	0.00343	0.00429	7
150970-151581	151281	0.00389	0.00552	9
151182-151781	151481	0.00417	0.00552	9
151382-151981	151681	0.00593	0.00797	13
151582-152181	151881	0.00528	0.00613	10
151782-152381	152081	0.0037	0.00491	8
151982-152581	152281	0.00338	0.00429	7
152182-152781	152481	0.0044	0.00675	11
152382-152981	152681	0.00616	0.0092	15
152582-153181	152881	0.00593	0.00859	14
152782-153381	153081	0.00769	0.00981	16
152982-153581	153281	0.00676	0.00797	13
153182-153781	153481	0.0063	0.00797	13
153382-153981	153681	0.00343	0.00491	8
153582-154181	153881	0.00352	0.00491	8
153782-154381	154081	0.00352	0.00491	8
153982-154581	154281	0.00278	0.00368	6
154182-154781	154481	0.00213	0.00307	5
154382-155020	154681	0.00778	0.00981	16
154582-155220	154881	0.00926	0.01226	20
154782-155420	155120	0.00963	0.01288	21
155021-155623	155320	0.00806	0.00981	16
155221-155823	155523	0.00796	0.0092	15
155421-156029	155723	0.00806	0.00981	16
155624-156235	155929	0.00463	0.00675	11
155824-156447	156129	0.00389	0.00552	9
156030-156647	156347	0.00528	0.00736	12
156236-156847	156547	0.005	0.00736	12
156448-157047	156747	0.00657	0.0092	15
156648-157259	156947	0.00519	0.00736	12
156848-157459	157147	0.00509	0.00675	11
157048-157659	157359	0.00361	0.00552	9
157260-157867	157559	0.00361	0.00552	9
157460-158067	157759	0.00333	0.00552	9
157660-158267	157967	0.00296	0.00491	8
157868-158467	158167	0.00269	0.00368	6
158068-158668	158367	0.00333	0.00429	7
158268-158887	158567	0.00333	0.00429	7
158468-159087	158768	0.00361	0.00552	9
158669-159287	158987	0.00296	0.00491	8
158888-159651	159173	0.02229	0.03088	48
173359-173964	173658	0.00042	0.0009	2
173559-174164	173858	0.00223	0.00271	6
173759-174365	174064	0.00308	0.00316	7
173965-174565	174264	0.00308	0.00316	7
174165-174765	174465	0.00195	0.00181	4
174366-174965	174665	0.00124	0.00181	4
174566-175209	174865	0.00165	0.00271	6
174766-175315	175058	0.00199	0.00327	6

## Sheet: 6
Table S7 The nucleotide variability (π) value of 6 impatiens species (I. chlorosepala, I. fanjingshanica, I. guizhouensis, I. linearisepala, I. loulanensis, and I. stenosepala)
Window	Midpoint	Pi	Theta	S
1-695	395	0.05256	0.05328	73
296-895	595	0.01822	0.02336	32
496-1095	795	0.01456	0.01752	24
696-1295	995	0.01433	0.01679	23
896-1495	1195	0.019	0.02044	28
1096-1735	1395	0.03556	0.04015	55
1296-2013	1606	0.04722	0.05328	73
1496-2217	1849	0.05767	0.06788	93
1736-2417	2117	0.049	0.0562	77
2014-2617	2317	0.044	0.05182	71
2218-2817	2517	0.05011	0.0562	77
2418-3025	2717	0.05756	0.06423	88
2618-3225	2917	0.06189	0.06569	90
2818-3452	3125	0.05911	0.0635	87
3026-3654	3325	0.05578	0.06277	86
3226-3872	3552	0.05278	0.06058	83
3453-4083	3762	0.04511	0.05182	71
3655-4284	3978	0.03522	0.03942	54
3873-4624	4183	0.03867	0.04234	58
4084-4885	4504	0.05322	0.05839	80
4285-5087	4743	0.07122	0.07883	108
4625-5291	4987	0.06222	0.07153	98
4886-5526	5187	0.05144	0.05912	81
5088-5745	5404	0.03867	0.04453	61
5292-5963	5644	0.04567	0.05182	71
5527-6176	5859	0.04389	0.04964	68
5746-7173	6068	0.05356	0.05912	81
5964-7373	6296	0.05944	0.0635	87
6177-7574	7273	0.05356	0.05839	80
7174-7806	7474	0.041	0.04599	63
7374-8113	7674	0.03878	0.0438	60
7575-8344	8003	0.04189	0.04599	63
7807-8631	8236	0.05	0.05328	73
8114-9022	8502	0.06489	0.07007	96
8345-9227	8760	0.07	0.07664	105
8632-9450	9122	0.07489	0.08102	111
9023-9652	9342	0.05189	0.0562	77
9228-9878	9551	0.04411	0.04599	63
9451-10147	9770	0.05167	0.0562	77
9653-10363	10026	0.05167	0.05693	78
9879-10563	10263	0.048	0.05474	75
10148-10763	10463	0.02133	0.02555	35
10364-10963	10663	0.01656	0.02044	28
10564-11163	10863	0.01511	0.01898	26
10764-11363	11063	0.01556	0.01898	26
10964-11563	11263	0.01456	0.01679	23
11164-11763	11463	0.01411	0.0146	20
11364-11968	11663	0.01778	0.02044	28
11564-12168	11868	0.02478	0.02993	41
11764-12372	12068	0.028	0.03577	49
11969-12643	12268	0.03211	0.03942	54
12169-12877	12530	0.02767	0.03358	46
12373-13089	12772	0.03089	0.03577	49
12644-13313	12989	0.03311	0.03723	51
12878-13576	13189	0.03656	0.04088	56
13090-13776	13471	0.02878	0.03212	44
13314-14017	13676	0.02556	0.03066	42
13577-14271	13881	0.03244	0.0365	50
13777-14509	14140	0.05233	0.05839	80
14018-14774	14389	0.05967	0.06642	91
14272-14996	14660	0.05722	0.06569	90
14510-15196	14889	0.03689	0.0438	60
14775-15396	15096	0.02144	0.02555	35
14997-15596	15296	0.00978	0.01241	17
15197-15796	15496	0.01144	0.0146	20
15397-16032	15696	0.02	0.02482	34
15597-16232	15915	0.02333	0.0292	40
15797-16432	16132	0.02711	0.03358	46
16033-16632	16332	0.02067	0.02555	35
16233-16836	16532	0.02233	0.02628	36
16433-17046	16732	0.025	0.0292	40
16633-17252	16946	0.02744	0.03285	45
16837-17452	17152	0.03289	0.03869	53
17047-17652	17352	0.02967	0.03431	47
17253-17852	17552	0.02633	0.02993	41
17453-18058	17752	0.02678	0.03139	43
17653-18291	17958	0.029	0.03504	48
17853-18509	18191	0.03656	0.04453	61
18059-18709	18409	0.03044	0.03796	52
18292-18909	18609	0.03167	0.03869	53
18510-19109	18809	0.02811	0.03358	46
18710-19309	19009	0.03256	0.03942	54
18910-19515	19209	0.03267	0.03942	54
19110-19715	19415	0.034	0.04161	57
19310-19915	19615	0.02578	0.03066	42
19516-20115	19815	0.02322	0.02701	37
19716-20315	20015	0.01844	0.02117	29
19916-20515	20215	0.02467	0.02774	38
20116-20715	20415	0.01944	0.0219	30
20316-20915	20615	0.01811	0.01971	27
20516-21115	20815	0.01478	0.01752	24
20716-21338	21015	0.02056	0.02555	35
20916-21538	21215	0.02478	0.03212	44
21116-21768	21438	0.02489	0.03139	43
21339-21968	21668	0.02133	0.02628	36
21539-22168	21868	0.02367	0.02701	37
21769-22368	22068	0.01889	0.02117	29
21969-22568	22268	0.01856	0.02117	29
22169-22768	22468	0.01667	0.01825	25
22369-22968	22668	0.01689	0.01898	26
22569-23190	22868	0.02333	0.02628	36
22769-23391	23078	0.02622	0.03139	43
22969-23608	23291	0.038	0.04307	59
23191-23808	23497	0.03111	0.03504	48
23392-24008	23708	0.02111	0.02336	32
23609-24208	23908	0.01044	0.01314	18
23809-24408	24108	0.00978	0.01241	17
24009-24608	24308	0.01256	0.01606	22
24209-24808	24508	0.01211	0.0146	20
24409-25008	24708	0.01467	0.01752	24
24609-25208	24908	0.01444	0.01679	23
24809-25408	25108	0.01578	0.01825	25
25009-25608	25308	0.017	0.01971	27
25209-25808	25508	0.01667	0.01971	27
25409-26014	25708	0.02122	0.02482	34
25609-26214	25908	0.01856	0.0219	30
25809-26414	26114	0.02256	0.02555	35
26015-26614	26314	0.02022	0.02409	33
26215-26814	26514	0.02044	0.02482	34
26415-27014	26714	0.01811	0.02336	32
26615-27214	26914	0.01822	0.02263	31
26815-27429	27114	0.02311	0.02774	38
27015-27692	27314	0.03056	0.03504	48
27215-27962	27530	0.05	0.05547	76
27430-28183	27831	0.05978	0.06496	89
27693-28403	28082	0.06556	0.07153	98
27963-28624	28290	0.05367	0.05985	82
28184-28842	28519	0.05356	0.06277	86
28404-29130	28738	0.05256	0.06131	84
28625-29397	28982	0.05678	0.06569	90
28843-29635	29271	0.04856	0.05328	73
29131-29870	29497	0.04278	0.04672	64
29398-30126	29750	0.04367	0.04745	65
29636-30344	30006	0.05233	0.05693	78
29871-30555	30240	0.05189	0.0562	77
30127-30763	30455	0.04111	0.04453	61
30345-30985	30663	0.03944	0.04453	61
30556-31210	30870	0.049	0.05474	75
30764-31417	31085	0.05922	0.06715	92
30986-31685	31310	0.05133	0.05912	81
31211-31890	31570	0.03389	0.04088	56
31418-32106	31790	0.02289	0.02847	39
31686-32461	31990	0.03322	0.03796	52
31891-32798	32345	0.041	0.04745	65
32107-33066	32592	0.04422	0.05036	69
32462-33303	32898	0.03889	0.04745	65
32799-33524	33177	0.04044	0.04891	67
33067-33859	33413	0.04544	0.05328	73
33304-34071	33639	0.04789	0.05255	72
33525-34277	33970	0.04611	0.04745	65
33860-34477	34177	0.03078	0.03139	43
34072-34677	34377	0.01711	0.01752	24
34278-34877	34577	0.00756	0.00949	13
34478-35077	34777	0.00867	0.01095	15
34678-35283	34977	0.00556	0.0073	10
34878-35483	35177	0.00811	0.01022	14
35078-35683	35383	0.00811	0.01022	14
35284-35883	35583	0.01689	0.01898	26
35484-36083	35783	0.016	0.01825	25
35684-36283	35983	0.01711	0.01971	27
35884-36483	36183	0.00978	0.01241	17
36084-36711	36383	0.01233	0.01533	21
36284-36931	36583	0.02078	0.02482	34
36484-37164	36828	0.03233	0.03796	52
36712-37377	37040	0.03089	0.0365	50
36932-37589	37277	0.02989	0.03577	49
37165-37809	37477	0.02456	0.0292	40
37378-38014	37709	0.032	0.03577	49
37590-38230	37914	0.03444	0.03577	49
37810-38430	38124	0.029	0.03066	42
38015-38671	38330	0.02033	0.0219	30
38231-38871	38530	0.00933	0.01168	16
38431-39071	38771	0.00711	0.00876	12
38672-39271	38971	0.00756	0.00949	13
38872-39471	39171	0.01067	0.01314	18
39072-39671	39371	0.01011	0.01241	17
39272-39871	39571	0.01011	0.01241	17
39472-40071	39771	0.00856	0.01022	14
39672-40271	39971	0.01333	0.01606	22
39872-40471	40171	0.01644	0.01971	27
40072-40671	40371	0.01689	0.02044	28
40272-40871	40571	0.01267	0.01533	21
40472-41071	40771	0.00756	0.00949	13
40672-41271	40971	0.008	0.00949	13
40872-41471	41171	0.01233	0.0146	20
41072-41671	41371	0.01511	0.01825	25
41272-41871	41571	0.01478	0.01825	25
41472-42071	41771	0.013	0.01606	22
41672-42271	41971	0.01167	0.01387	19
41872-42471	42171	0.01211	0.0146	20
42072-42671	42371	0.01056	0.01241	17
42272-42871	42571	0.01356	0.01679	23
42472-43071	42771	0.01422	0.01606	22
42672-43276	42971	0.02144	0.02555	35
42872-43697	43171	0.02722	0.03139	43
43072-43963	43376	0.03156	0.03723	51
43277-44177	43863	0.02989	0.03358	46
43698-44388	44063	0.02544	0.02774	38
43964-44590	44277	0.02167	0.02409	33
44178-44796	44490	0.02011	0.02409	33
44389-45006	44696	0.01633	0.02044	28
44591-45224	44896	0.01589	0.02044	28
44797-45424	45114	0.02233	0.02628	36
45007-45632	45324	0.02644	0.03066	42
45225-45832	45528	0.02678	0.03066	42
45425-46444	45732	0.031	0.0365	50
45633-46688	46321	0.033	0.04015	55
45833-46909	46588	0.04089	0.04891	67
46445-47118	46800	0.03078	0.03796	52
46689-47318	47018	0.02644	0.03212	44
46910-47518	47218	0.01878	0.02409	33
47119-47784	47418	0.03744	0.04088	56
47319-48148	47618	0.04033	0.04526	62
47519-48601	48048	0.065	0.07153	98
47785-48873	48279	0.08056	0.09051	124
48149-49075	48741	0.08956	0.1	137
48602-49287	48974	0.075	0.08467	116
48874-49537	49187	0.048	0.05474	75
49076-49751	49388	0.04533	0.04964	68
49288-49975	49651	0.04633	0.05109	70
49538-50207	49863	0.04467	0.05109	70
49752-50414	50083	0.04411	0.05036	69
49976-50671	50307	0.04156	0.04672	64
50208-50903	50570	0.04111	0.04672	64
50416-51103	50771	0.03144	0.03796	52
50672-51303	51003	0.01844	0.02336	32
50904-51509	51203	0.01933	0.02336	32
51104-51721	51404	0.02667	0.03212	44
51304-51921	51621	0.03056	0.03723	51
51510-52121	51821	0.02211	0.02774	38
51722-52331	52021	0.016	0.01898	26
51922-52531	52224	0.01656	0.01825	25
52122-52731	52431	0.02178	0.02409	33
52332-53245	52631	0.03822	0.04088	56
52532-53461	52892	0.03544	0.03869	53
52732-53669	53356	0.04056	0.04307	59
53246-53870	53564	0.02544	0.0292	40
53462-54078	53769	0.03822	0.04307	59
53670-54319	53974	0.03956	0.0438	60
53871-54522	54212	0.03833	0.04161	57
54079-54722	54422	0.03333	0.0365	50
54320-54922	54622	0.022	0.02482	34
54523-55122	54822	0.01956	0.02263	31
54723-55322	55022	0.01211	0.01387	19
54923-55522	55222	0.01289	0.01606	22
55123-55722	55422	0.01511	0.01898	26
55323-55922	55622	0.01644	0.02117	29
55523-56122	55822	0.01633	0.02044	28
55723-56327	56022	0.02056	0.02482	34
55923-56804	56222	0.03733	0.04088	56
56123-57036	56695	0.03944	0.0438	60
56328-57236	56933	0.03344	0.0365	50
56805-57436	57136	0.01578	0.01825	25
57037-57636	57336	0.01233	0.01314	18
57237-57836	57536	0.014	0.0146	20
57437-58036	57736	0.01411	0.01533	21
57637-58236	57936	0.01133	0.01314	18
57837-58436	58136	0.00978	0.01241	17
58037-58658	58336	0.01256	0.01606	22
58237-58925	58542	0.02656	0.03139	43
58437-59140	58758	0.03722	0.04161	57
58659-59364	59030	0.03856	0.0438	60
58926-59564	59247	0.03944	0.0438	60
59141-59779	59464	0.03589	0.04161	57
59365-59979	59664	0.03822	0.0438	60
59565-60179	59879	0.03356	0.03942	54
59780-60379	60079	0.02567	0.02993	41
59980-60579	60279	0.02256	0.02628	36
60180-60802	60479	0.02744	0.03285	45
60380-61199	60679	0.04511	0.05182	71
60580-61399	60902	0.04933	0.05474	75
60803-61628	61299	0.05089	0.05547	76
61200-61860	61528	0.04389	0.04964	68
61400-62060	61751	0.04489	0.05255	72
61629-62260	61960	0.03467	0.04234	58
61861-62469	62160	0.02889	0.03504	48
62061-62885	62369	0.02789	0.03431	47
62261-63295	62776	0.04189	0.04891	67
62470-63508	63136	0.04489	0.05255	72
62891-63714	63408	0.04622	0.05401	74
63296-63914	63608	0.03011	0.0365	50
63509-64137	63814	0.032	0.03723	51
63715-64339	64014	0.03167	0.03504	48
63915-64539	64239	0.03522	0.03869	53
64138-64739	64439	0.029	0.03358	46
64340-64939	64639	0.02567	0.03066	42
64540-65139	64839	0.02211	0.02701	37
64740-65355	65039	0.02411	0.0292	40
64940-65567	65239	0.02989	0.03504	48
65140-65960	65466	0.03956	0.0438	60
65356-66176	65673	0.05044	0.05547	76
65568-66381	66060	0.04011	0.04453	61
65961-66586	66281	0.02833	0.03358	46
66177-66786	66486	0.01211	0.01533	21
66382-66989	66686	0.012	0.01533	21
66587-67190	66889	0.01989	0.0219	30
66787-67404	67089	0.03244	0.03285	45
66990-67630	67290	0.05067	0.05328	73
67191-67874	67521	0.054	0.05912	81
67405-68098	67744	0.05556	0.0635	87
67631-68329	67974	0.04811	0.05547	76
67875-68529	68221	0.04633	0.05328	73
68099-68729	68429	0.03622	0.04234	58
68330-68936	68629	0.04444	0.04745	65
68530-69161	68832	0.04378	0.04526	62
68730-69428	69053	0.05422	0.05547	76
68937-69681	69266	0.03667	0.03942	54
69162-70006	69576	0.03689	0.04161	57
69429-70245	69795	0.04056	0.04526	62
69682-70445	70140	0.04767	0.05255	72
70007-70682	70345	0.05089	0.05401	74
70246-70882	70582	0.03289	0.03504	48
70446-71124	70782	0.03	0.03285	45
70683-71328	71017	0.01978	0.02336	32
70883-71528	71228	0.02167	0.02628	36
71125-71728	71428	0.01867	0.02263	31
71329-71951	71628	0.024	0.02774	38
71529-72160	71838	0.03467	0.04015	55
71729-72389	72059	0.03667	0.04088	56
71952-72599	72280	0.03611	0.03942	54
72161-72804	72489	0.02722	0.02847	39
72390-73015	72704	0.023	0.02482	34
72600-73233	72904	0.02544	0.02847	39
72805-73453	73129	0.03633	0.04161	57
73016-73656	73337	0.03611	0.04234	58
73234-73856	73556	0.03078	0.0365	50
73454-74190	73756	0.02544	0.0292	40
73657-74484	74090	0.04444	0.05109	70
73857-74703	74349	0.05256	0.05985	82
74191-74942	74602	0.04689	0.05401	74
74485-75154	74811	0.03156	0.03504	48
74704-75374	75053	0.03056	0.03504	48
74943-75574	75274	0.028	0.03139	43
75155-75774	75474	0.02278	0.02555	35
75375-75974	75674	0.015	0.01679	23
75575-76174	75874	0.01544	0.01825	25
75775-76374	76074	0.02144	0.02482	34
75975-76574	76274	0.01867	0.02117	29
76175-76774	76474	0.02022	0.02336	32
76375-76986	76674	0.02322	0.02847	39
76575-77202	76875	0.03078	0.03504	48
76775-77412	77087	0.02989	0.03431	47
76987-77612	77312	0.02444	0.02774	38
77203-77813	77512	0.025	0.03139	43
77413-78038	77713	0.04078	0.04891	67
77613-78244	77913	0.04644	0.05474	75
77814-78460	78144	0.04478	0.05255	72
78039-78660	78355	0.02778	0.03285	45
78245-78860	78560	0.01911	0.02263	31
78461-79060	78760	0.01522	0.01606	22
78661-79280	78960	0.01878	0.01898	26
78861-79503	79160	0.02756	0.02993	41
79061-79755	79398	0.03378	0.03869	53
79281-79999	79648	0.04289	0.04818	66
79504-80216	79872	0.04144	0.04672	64
79756-80416	80116	0.03378	0.03723	51
80000-80616	80316	0.02233	0.02701	37
80217-80887	80516	0.02756	0.03285	45
80417-81099	80782	0.03511	0.04088	56
80617-81305	80987	0.03456	0.04015	55
80888-81505	81205	0.02944	0.03358	46
81100-81705	81405	0.02556	0.02993	41
81306-81905	81605	0.02989	0.03504	48
81506-82105	81805	0.02656	0.03066	42
81706-82305	82005	0.02389	0.02847	39
81906-82519	82205	0.02189	0.02555	35
82106-82782	82419	0.02544	0.02993	41
82306-82982	82676	0.02322	0.02701	37
82520-83188	82882	0.02078	0.02409	33
82783-83388	83088	0.02367	0.02847	39
82983-83599	83288	0.03356	0.03869	53
83189-83811	83489	0.04111	0.04818	66
83389-84011	83711	0.03556	0.04088	56
83600-84235	83911	0.034	0.03942	54
83812-84435	84117	0.02522	0.02847	39
84012-84635	84335	0.01944	0.0219	30
84236-84858	84535	0.02922	0.03212	44
84436-85080	84756	0.04078	0.04672	64
84636-85301	84980	0.04922	0.05693	78
84859-85503	85191	0.04044	0.04745	65
85081-85726	85402	0.04278	0.04818	66
85302-85949	85620	0.048	0.05328	73
85504-86149	85849	0.04233	0.04818	66
85727-86349	86049	0.03833	0.0438	60
85950-86554	86249	0.03122	0.0365	50
86150-86754	86449	0.03667	0.04161	57
86350-86955	86654	0.04078	0.04818	66
86555-87168	86854	0.04256	0.05036	69
86755-87387	87068	0.03678	0.04526	62
86956-87587	87268	0.01967	0.02409	33
87169-87787	87487	0.00922	0.01168	16
87388-88006	87687	0.00278	0.00365	5
87588-88206	87906	0.00389	0.00511	7
87788-88406	88106	0.00422	0.00511	7
88007-88606	88306	0.00367	0.00438	6
88207-88806	88506	0.00256	0.00292	4
88407-89006	88706	0.00167	0.00219	3
88607-89206	88906	0.00111	0.00146	2
88807-89406	89106	0.00111	0.00146	2
89007-89618	89306	0.00167	0.00219	3
89207-89818	89518	0.00422	0.00511	7
89407-90018	89718	0.00478	0.00584	8
89619-90218	89918	0.00533	0.00657	9
89819-90418	90118	0.00333	0.00438	6
90019-90624	90318	0.00333	0.00438	6
90219-90824	90524	0.00222	0.00292	4
90419-91024	90724	0.00278	0.00365	5
90625-91227	90924	0.00622	0.0073	10
90825-91427	91124	0.00733	0.00876	12
91025-91627	91327	0.00844	0.01022	14
91228-91866	91527	0.00933	0.01168	16
91428-92066	91766	0.00878	0.01095	15
91628-92266	91966	0.00711	0.00876	12
91867-92466	92166	0.00278	0.00365	5
92067-92666	92366	0.00367	0.00438	6
92267-92866	92566	0.00367	0.00438	6
92467-93066	92766	0.00311	0.00365	5
92667-93266	92966	0.00167	0.00219	3
92867-93466	93166	0.00478	0.00584	8
93067-93666	93366	0.00567	0.00657	9
93267-93866	93566	0.00789	0.00949	13
93467-94066	93766	0.00589	0.0073	10
93667-94266	93966	0.00544	0.00657	9
93867-94466	94166	0.00267	0.00292	4
94067-94666	94366	0.00156	0.00146	2
94267-94866	94566	0.00278	0.00365	5
94467-95066	94766	0.00544	0.00657	9
94667-95266	94966	0.00656	0.00803	11
94867-95466	95166	0.00433	0.00511	7
95067-95672	95366	0.00478	0.00584	8
95267-95872	95572	0.00478	0.00584	8
95467-96072	95772	0.00589	0.0073	10
95673-96281	95972	0.00667	0.00876	12
95873-96492	96172	0.005	0.00657	9
96073-96692	96392	0.005	0.00657	9
96282-97012	96592	0.00311	0.00365	5
96493-97218	96802	0.00789	0.00949	13
96693-97423	97112	0.00789	0.00949	13
97013-97623	97323	0.00756	0.00949	13
97219-97823	97523	0.00333	0.00438	6
97424-98023	97723	0.00389	0.00511	7
97624-98223	97923	0.00389	0.00511	7
97824-98423	98123	0.00333	0.00438	6
98024-98623	98323	0.00333	0.00438	6
98224-98823	98523	0.00333	0.00438	6
98424-99023	98723	0.00478	0.00584	8
98624-99223	98923	0.00411	0.00438	6
98824-99423	99123	0.003	0.00292	4
99024-99623	99323	0.00267	0.00292	4
99224-99824	99523	0.00478	0.00584	8
99424-100031	99723	0.007	0.00876	12
99624-100235	99924	0.00867	0.01095	15
99825-100435	100135	0.00611	0.00803	11
100032-100635	100335	0.005	0.00657	9
100236-100835	100535	0.00333	0.00438	6
100436-101036	100735	0.00611	0.00803	11
100636-101236	100935	0.005	0.00657	9
100836-101436	101136	0.00444	0.00584	8
101037-101636	101336	0.00167	0.00219	3
101237-101850	101536	0.00422	0.00511	7
101437-102076	101737	0.009	0.01095	15
101637-102277	101976	0.01011	0.01241	17
101851-102482	102176	0.01178	0.0146	20
102077-102682	102382	0.00844	0.01022	14
102278-102945	102582	0.04333	0.05401	74
102483-103184	102824	0.07711	0.09781	134
102683-103399	103052	0.07778	0.09854	135
102946-103600	103299	0.04289	0.05474	75
103185-103800	103500	0.00489	0.00584	8
103400-104000	103700	0.00278	0.00365	5
103601-104200	103900	0.00111	0.00146	2
103801-104400	104100	0.00056	0.00073	1
104001-104600	104300	0	0	0
104201-104800	104500	0.00111	0.00146	2
104401-105000	104700	0.00111	0.00146	2
104601-105200	104900	0.00333	0.00438	6
104801-105400	105100	0.00389	0.00511	7
105001-105600	105300	0.00389	0.00511	7
105201-105800	105500	0.00222	0.00292	4
105401-106022	105700	0.00167	0.00219	3
105601-106228	105901	0.00333	0.00438	6
105801-106428	106127	0.00422	0.00511	7
106023-106628	106328	0.00478	0.00584	8
106229-106828	106528	0.00589	0.0073	10
106429-107034	106728	0.00556	0.0073	10
106629-107234	106928	0.005	0.00657	9
106829-107439	107134	0.00389	0.00511	7
107035-107639	107334	0.00333	0.00438	6
107235-107839	107539	0.00444	0.00584	8
107440-108040	107739	0.00378	0.00438	6
107640-108240	107939	0.00322	0.00365	5
107840-108440	108140	0.00156	0.00146	2
108041-108640	108340	0.00056	0.00073	1
108241-108840	108540	0.00056	0.00073	1
108441-109040	108740	0.00056	0.00073	1
108641-109240	108940	0.00111	0.00146	2
108841-109440	109140	0.00167	0.00219	3
109041-109640	109340	0.00256	0.00292	4
109241-109840	109540	0.00367	0.00438	6
109441-110040	109740	0.00311	0.00365	5
109641-110240	109940	0.00167	0.00219	3
109841-110440	110140	0.00056	0.00073	1
110041-110674	110340	0.00222	0.00292	4
110241-110877	110574	0.005	0.00657	9
110441-111077	110774	0.00667	0.00876	12
110675-111288	110977	0.00811	0.01022	14
110878-111489	111184	0.01056	0.01241	17
111078-111795	111389	0.01589	0.01752	24
111289-111995	111695	0.01556	0.01752	24
111490-112195	111895	0.01256	0.0146	20
111796-112395	112095	0.00722	0.00949	13
111996-112595	112295	0.00767	0.00949	13
112196-112801	112495	0.00922	0.01095	15
112396-113001	112701	0.011	0.01241	17
112596-113449	112901	0.04478	0.05255	72
112802-113649	113141	0.06467	0.07445	102
113002-113855	113549	0.07522	0.08613	118
113450-114055	113749	0.062	0.06715	92
113650-114267	113955	0.05889	0.06423	88
113856-114467	114167	0.05022	0.05547	76
114056-114667	114367	0.03356	0.03942	54
114268-114867	114567	0.02189	0.02555	35
114468-115067	114767	0.03122	0.0365	50
114668-115267	114967	0.02967	0.03504	48
114868-115467	115167	0.03167	0.03796	52
115068-115678	115367	0.02922	0.03504	48
115268-116249	115567	0.05367	0.05912	81
115468-116504	115791	0.069	0.07445	102
115679-116729	116401	0.09011	0.09416	129
116250-116956	116610	0.08656	0.08832	121
116505-117205	116848	0.08511	0.08613	118
116730-117431	117080	0.06311	0.06423	88
116957-117631	117331	0.05011	0.05255	72
117206-117831	117531	0.033	0.0365	50
117432-118031	117731	0.03789	0.04234	58
117632-118231	117931	0.03033	0.03577	49
117832-118438	118131	0.03033	0.03577	49
118032-118774	118331	0.03067	0.03504	48
118232-118974	118674	0.03422	0.03796	52
118439-119174	118874	0.04189	0.04672	64
118775-119374	119074	0.02989	0.03431	47
118975-119574	119274	0.03178	0.03723	51
119175-119774	119474	0.02344	0.02628	36
119375-119974	119674	0.02744	0.03066	42
119575-120176	119874	0.03222	0.03504	48
119775-120384	120074	0.03411	0.03942	54
119975-120585	120284	0.03256	0.03869	53
120177-120850	120484	0.03889	0.0438	60
120385-121050	120721	0.03833	0.04015	55
120586-121308	120950	0.04611	0.04599	63
120851-121513	121150	0.03067	0.03066	42
121051-121713	121413	0.03089	0.03212	44
121309-121924	121613	0.02278	0.02482	34
121514-122160	121813	0.03278	0.0365	50
121714-122368	122036	0.03644	0.04088	56
121925-122568	122268	0.03578	0.04015	55
122161-122768	122468	0.02922	0.03358	46
122369-122969	122668	0.02611	0.0292	40
122569-123169	122869	0.02611	0.02993	41
122769-123369	123069	0.02211	0.02555	35
122970-123610	123269	0.02767	0.03285	45
123170-123871	123469	0.04056	0.04672	64
123370-124083	123747	0.04844	0.05547	76
123611-124319	123971	0.04633	0.05182	71
123872-124526	124206	0.03622	0.04015	55
124084-124726	124419	0.03356	0.03577	49
124320-124926	124626	0.02878	0.03285	45
124527-125126	124826	0.028	0.03212	44
124727-125326	125026	0.02778	0.03212	44
124927-125526	125226	0.02622	0.0292	40
125127-125726	125426	0.03056	0.03431	47
125327-125926	125626	0.02778	0.03212	44
125527-126126	125826	0.02933	0.03358	46
125727-126336	126026	0.02444	0.02774	38
125927-126536	126226	0.02556	0.02993	41
126127-126779	126436	0.04189	0.04599	63
126337-127009	126651	0.05911	0.06496	89
126537-127215	126898	0.06233	0.06788	93
126780-127427	127109	0.061	0.06934	95
127010-127627	127315	0.05533	0.06496	89
127216-127827	127527	0.062	0.0708	97
127428-128048	127727	0.063	0.07299	100
127628-128254	127948	0.06778	0.07591	104
127828-128454	128148	0.07567	0.0854	117
128049-128718	128354	0.07333	0.08175	112
128255-128918	128554	0.07122	0.07956	109
128455-129124	128818	0.06789	0.07445	102
128719-129336	129018	0.07711	0.08175	112
128919-129542	129236	0.07878	0.08248	113
129125-129776	129436	0.08744	0.09343	128
129337-129976	129642	0.07556	0.08175	112
129543-130176	129876	0.06444	0.07007	96
129777-130409	130076	0.06389	0.06934	95
129977-130615	130303	0.06556	0.07226	99
130177-130815	130509	0.07444	0.08248	113
130410-131024	130715	0.07756	0.08248	113
130616-131350	130915	0.08122	0.08613	118
130816-131559	131145	0.08144	0.08759	120
131025-131816	131453	0.05589	0.0635	87
131351-132016	131716	0.03567	0.04015	55
131560-132222	131916	0.01711	0.01971	27
131817-132422	132122	0.00989	0.01095	15
132017-132622	132322	0.00878	0.01095	15
132223-132822	132522	0.00767	0.00949	13
132423-133022	132722	0.00822	0.01022	14
132623-133328	132922	0.01189	0.0146	20
132823-133533	133228	0.01522	0.01752	24
133023-133740	133429	0.01478	0.01752	24
133329-133943	133640	0.01111	0.01314	18
133534-134143	133840	0.00722	0.00949	13
133741-134377	134043	0.00556	0.0073	10
133944-134577	134277	0.00278	0.00365	5
134144-134777	134477	0.00111	0.00146	2
134378-134977	134677	0	0	0
134578-135177	134877	0.00311	0.00365	5
134778-135377	135077	0.00311	0.00365	5
134978-135577	135277	0.00422	0.00511	7
135178-135777	135477	0.00167	0.00219	3
135378-135977	135677	0.00167	0.00219	3
135578-136177	135877	0.00056	0.00073	1
135778-136377	136077	0.00056	0.00073	1
135978-136577	136277	0.00056	0.00073	1
136178-136778	136477	0.00156	0.00146	2
136378-136978	136677	0.00156	0.00146	2
136578-137178	136878	0.00378	0.00438	6
136779-137383	137078	0.00444	0.00584	8
136979-137583	137278	0.00389	0.00511	7
137179-137789	137483	0.00333	0.00438	6
137384-137989	137683	0.00222	0.00292	4
137584-138189	137889	0.00611	0.00803	11
137790-138389	138089	0.005	0.00657	9
137990-138590	138289	0.007	0.00876	12
138190-138816	138489	0.00422	0.00511	7
138390-139017	138695	0.00478	0.00584	8
138591-139217	138916	0.00222	0.00292	4
138817-139417	139117	0.00111	0.00146	2
139018-139617	139317	0.00222	0.00292	4
139218-139817	139517	0.00389	0.00511	7
139418-140017	139717	0.00444	0.00584	8
139618-140217	139917	0.00278	0.00365	5
139818-140417	140117	0.00111	0.00146	2
140018-140617	140317	0.00056	0.00073	1
140218-140817	140517	0.00056	0.00073	1
140418-141017	140717	0.00056	0.00073	1
140618-141217	140917	0.00111	0.00146	2
140818-141418	141117	0.00222	0.00292	4
141018-141663	141318	0.01156	0.0146	20
141218-141883	141533	0.07411	0.0927	127
141419-142098	141770	0.093	0.11606	159
141664-142298	141993	0.08789	0.10949	150
141884-142504	142198	0.02644	0.03285	45
142099-142704	142403	0.00756	0.00949	13
142299-142943	142604	0.00811	0.01022	14
142505-143144	142829	0.009	0.01095	15
142705-143344	143044	0.00789	0.00949	13
142944-143544	143244	0.00367	0.00438	6
143145-143745	143444	0.00333	0.00438	6
143345-143945	143644	0.00444	0.00584	8
143545-144145	143845	0.005	0.00657	9
143746-144345	144045	0.00444	0.00584	8
143946-144545	144245	0.00389	0.00511	7
144146-144756	144445	0.00722	0.00949	13
144346-144957	144649	0.00833	0.01095	15
144546-145157	144856	0.00978	0.01241	17
144757-145357	145057	0.00533	0.00657	9
144958-145557	145257	0.00311	0.00365	5
145158-145757	145457	0.00244	0.00219	3
145358-145957	145657	0.00356	0.00365	5
145558-146157	145857	0.00467	0.00511	7
145758-146357	146057	0.00389	0.00511	7
145958-146557	146257	0.00333	0.00438	6
146158-146757	146457	0.00278	0.00365	5
146358-146957	146657	0.00333	0.00438	6
146558-147157	146857	0.00444	0.00584	8
146758-147357	147057	0.00389	0.00511	7
146958-147568	147257	0.00533	0.00657	9
147158-147873	147457	0.00644	0.00803	11
147358-148088	147668	0.00844	0.01022	14
147569-148288	147978	0.00589	0.0073	10
147874-148508	148188	0.00456	0.00511	7
148089-148708	148394	0.00533	0.00657	9
148289-148908	148608	0.00589	0.0073	10
148509-149108	148808	0.00667	0.00876	12
148709-149314	149008	0.00533	0.00657	9
148909-149514	149214	0.00478	0.00584	8
149109-149714	149414	0.00422	0.00511	7
149315-149914	149614	0.00489	0.00584	8
149515-150114	149814	0.006	0.0073	10
149715-150314	150014	0.00489	0.00584	8
149915-150514	150214	0.00322	0.00365	5
150115-150714	150414	0.00156	0.00146	2
150315-150914	150614	0.00322	0.00365	5
150515-151114	150814	0.005	0.00657	9
150715-151314	151014	0.007	0.00876	12
150915-151514	151214	0.00733	0.00876	12
151115-151714	151414	0.00511	0.00584	8
151315-151914	151614	0.00367	0.00438	6
151515-152114	151814	0.00222	0.00292	4
151715-152314	152014	0.00311	0.00365	5
151915-152514	152214	0.00367	0.00438	6
152115-152714	152414	0.00367	0.00438	6
152315-152914	152614	0.005	0.00657	9
152515-153153	152814	0.00878	0.01095	15
152715-153353	153023	0.00878	0.01095	15
152915-153556	153253	0.00856	0.01022	14
153154-153756	153453	0.00733	0.00876	12
153354-153956	153656	0.00733	0.00876	12
153557-154156	153856	0.00478	0.00584	8
153757-154362	154056	0.00222	0.00292	4
153957-154562	154256	0.00222	0.00292	4
154157-154762	154462	0.00333	0.00438	6
154363-154962	154662	0.00333	0.00438	6
154563-155162	154862	0.00478	0.00584	8
154763-155374	155062	0.00478	0.00584	8
154963-155574	155274	0.00422	0.00511	7
155163-155774	155474	0.00167	0.00219	3
155375-155974	155674	0.00111	0.00146	2
155575-156174	155874	0.00111	0.00146	2
155775-156374	156074	0.00311	0.00365	5
155975-156574	156274	0.00256	0.00292	4
156175-156774	156474	0.00367	0.00438	6
156375-156993	156674	0.00278	0.00365	5
156575-157193	156893	0.00444	0.00584	8
156775-157400	157093	0.00333	0.00438	6
156994-157711	157288	0.02859	0.03489	47
