# Supplementary material for: Comparative chloroplast genome analysis of Impatiens species (Balsaminaceae) in the karst area of China: insights into genome evolution and phylogenomic implications
Source: BMC Genomics. 2021 Jul 24;22:571. doi: 10.1186/s12864-021-07807-8 (PMC8310579; doi:10.1186/s12864-021-07807-8)
Supplement: Supplementary file 1 — Additional file 1: Table S1. Complete chloroplast genomes for 12 Balsaminaceae species. Table S2. Distribution of genes for 12 species in Balsaminaceae. Table S3. Genes with introns in the chloroplast genomes of newly sequenced Balsaminaceae species. Table S4. Codon content of amino acids and stop codons of Balsaminaceae species. Table S5. Comparison of long repeats among Balsaminaceae species. Table S6. Comparison of SSRs among 12 Balsaminaceae species. Table S7. The nucleotide variability (π) values of Balsaminaceae species. Table S8. GenBank accession numbers of 40 species used in phylogenetic analysis. [file 12864_2021_7807_MOESM1_ESM.zip › Supplementary Table 8.XLSX]

## Sheet: GenBank accession numbers of 40
Table S8 The GenBank accession numbers of 40 species using in phylogenetic analysis
Number	Species		Genbank number
1	Stewartia	villosa	MH782180
2	Stewartia	pteropetiolata	MH782181
3	Hartia	laotica	MH782185
4	Stewartia	obovata	MH782187
5	Sinojackia	xylocarpa	MH782178
6	Diospyros	virginiana	MF288577
7	Diospyros	deyangshi	MF288575
8	Diospyros	kaki	KT223565
9	Diospyros	maclurei	MH778101
10	Diospyros	hainanensis	MH778100
11	Hydrangea	serrata fertilis	KU140669
12	Hydrangea	heteromalla	MG524994
13	Primula	persimilis	NC034331
14	Primula	persimilis	KX641757
15	Primula	kwangtungensis	KX774737
16	Primula	chrysochlora	NC034678
17	Primula	knuthiana	NC039350
18	Changiostyrax	dolichocarpus	NC041171
19	Impatiens	alpicola	MK937571
20	Impatiens	pritzeli	MN418389
21	Impatiens	hawkeri	MN687854
22	Impatiens	piufanensis	MG162586
23	Impatiens	glandulifera	MK358447
24	Hydrocera	triflora	MG162585
25	Actinidiate	tramera	KX345298
26	Actinidia	rufa	NC39973
27	Actinidia	chinensis	KP297245
28	Actinidia	kolomikta	KY100980
29	Halesia	carolina	MG719830
30	Rhododendron	griersonianum	MT533181
31	Styrax	faberi	MN335255
32	Rosa	praelucens	MG450565
33	Rosa	rugosa	MK641521
34	Rosa	hybrid_cultivar	MK947051
35	Impatiens	chlorosepala	MW411293
36	Impatiens	loulanensis	MW411297
37	Impatiens	linearisepala	MW411296
38	Impatiens	stenosepala	MW411298
39	Impatiens	guizhouensis	MW411295
40	Impatiens	fanjingshanica	MW411294
