# Supplementary material for: Comparative chloroplast genome analysis of Impatiens species (Balsaminaceae) in the karst area of China: insights into genome evolution and phylogenomic implications
Source: BMC Genomics. 2021 Jul 24;22:571. doi: 10.1186/s12864-021-07807-8 (PMC8310579; doi:10.1186/s12864-021-07807-8)
Supplement: Supplementary file 2 — Additional file 2: Supplementary Figs. S1–6. Chloroplast genome structure of six Impatiens species (I. chlorosepala, I. fanjingshanica, I. guizhouensis, I. linearisepala, I. loulanensis, and I. stenosepala). Supplementary Figs. S7–12. Original pictures of six Impatiens species (I. chlorosepala, I. fanjingshanica, I. guizhouensis, I. linearisepala, I. loulanensis, and I. stenosepala). [file 12864_2021_7807_MOESM2_ESM.zip]

Archive with 6 entries (6 files):
- ~$tle Page.docx
- ~WRL3693.tmp
- Supplementary Figure S1-6.DOCX
- Supplementary Figure S1-6.pdf
- Supplementary Figure S7-12.pdf
- Title Page.docx
